# Supplementary material for: Molecular Signatures of JMJD10/MINA53 in Gastric Cancer
Source: Cancers (Basel). 2020 May 2;12(5):1141. doi: 10.3390/cancers12051141 (PMC7281541; doi:10.3390/cancers12051141)
Supplement: Supplementary file 1 [file cancers-12-01141-s001.zip]

Archive with 7 entries (6 files):
- cancers-773947 supplementary/
- cancers-773947 supplementary/cancers-773947 supplementary figure and table.docx
- cancers-773947 supplementary/cancers-773947 supplementary table.docx
- cancers-773947 supplementary/Figure S1-Whole immunoblot results.pdf
- cancers-773947 supplementary/Supplementary file 1 expression values GSE dataset.xlsx
- cancers-773947 supplementary/Supplementary file 2 gene alteration frequency.pdf
- cancers-773947 supplementary/Supplementary file 3 GO term and KEGG enrichment.xlsx
