# Supplementary material for: Molecular Signatures of JMJD10/MINA53 in Gastric Cancer
Source: Cancers (Basel). 2020 May 2;12(5):1141. doi: 10.3390/cancers12051141 (PMC7281541; doi:10.3390/cancers12051141)
Supplement: Supplementary file 1 [file cancers-12-01141-s001.zip › cancers-773947 supplementary/Supplementary file 1 expression values GSE dataset.xlsx]

## Sheet: Non-paired
Sample	Title	Value		Sample	Title	Value
GSM1524090	N1	1.40183		GSM1523979	T1	1.76563
GSM1524073	N101	1.38641		GSM1523919	T101	1.60324
GSM1524074	N105	1.59621		GSM1523920	T105	1.46151
GSM1524075	N106	1.14641		GSM1523921	T106	1.64021
GSM1524083	N11	1.58032		GSM1523727	T107	1.91313
GSM1524076	N112	1.57393		GSM1523728	T108	1.71386
GSM1524077	N113	1.5778		GSM1523729	T109	1.70291
GSM1524078	N114	1.24713		GSM1523929	T11	1.64987
GSM1524079	N115	1.49659		GSM1523922	T112	1.88505
GSM1524080	N116	1.46284		GSM1523923	T113	1.61612
GSM1524081	N117	1.35106		GSM1523924	T114	1.51171
GSM1524082	N118	1.53699		GSM1523925	T115	1.81571
GSM1524085	N12	1.49963		GSM1523926	T116	1.42537
GSM1524084	N129	1.44348		GSM1523927	T117	1.68837
GSM1523730	N132	1.58698		GSM1523928	T118	1.17211
GSM1523731	N133	1.57436		GSM1523934	T12	1.54082
GSM1523732	N134	1.58789		GSM1523930	T121	1.3569
GSM1523733	N135	1.51173		GSM1523931	T124	1.33697
GSM1523734	N136	1.49324		GSM1523932	T128	1.55699
GSM1523735	N138	1.61538		GSM1523933	T129	1.48789
GSM1523736	N140	1.55221		GSM1523935	T132	1.26379
GSM1523737	N141	1.52683		GSM1523936	T133	1.50842
GSM1523738	N142	1.61789		GSM1523937	T134	1.43285
GSM1523739	N144	1.6807		GSM1523938	T135	1.46391
GSM1523740	N146	1.61063		GSM1523939	T136	1.50537
GSM1524086	N15	1.32945		GSM1523940	T137	1.77621
GSM1523741	N150	1.53721		GSM1523941	T138	1.77062
GSM1523742	N151	1.59919		GSM1523942	T139	1.52921
GSM1523743	N157	1.51538		GSM1523951	T14	1.46998
GSM1524087	N17	1.55936		GSM1523943	T140	1.62275
GSM1523749	N172	1.59783		GSM1523944	T141	1.88732
GSM1523750	N175	1.56922		GSM1523945	T142	1.33315
GSM1524088	N18	1.42392		GSM1523946	T143	1.59482
GSM1523751	N180	1.57514		GSM1523947	T144	1.63688
GSM1523752	N185	1.55897		GSM1523948	T145	1.46194
GSM1523753	N187	1.56424		GSM1523949	T146	1.24501
GSM1523754	N188	1.59545		GSM1523950	T148	1.61921
GSM1523755	N189	1.55348		GSM1523952	T150	1.64279
GSM1524089	N19	1.41237		GSM1523953	T151	1.68283
GSM1523756	N192	1.57121		GSM1523954	T152	1.57044
GSM1523757	N193	1.5482		GSM1523955	T154	1.53544
GSM1523758	N197	1.5839		GSM1523956	T155	1.6396
GSM1524091	N20	1.44619		GSM1523957	T156	1.44978
GSM1523759	N201	1.53646		GSM1523958	T157	1.58805
GSM1523760	N202	1.51796		GSM1523959	T16	1.41979
GSM1523761	N205	1.57449		GSM1523744	T160	1.82807
GSM1523762	N213	1.6166		GSM1523745	T164	1.76079
GSM1524092	N22	1.4345		GSM1523746	T165	1.78284
GSM1523763	N227	1.59243		GSM1523747	T168	1.60008
GSM1523764	N228	1.50703		GSM1523748	T169	1.77161
GSM1523766	N236	1.55263		GSM1523965	T17	1.64097
GSM1523767	N238	1.50703		GSM1523960	T171	1.55423
GSM1524093	N24	1.47907		GSM1523961	T172	1.71225
GSM1524094	N25	1.45367		GSM1523962	T173	1.6061
GSM1524095	N26	1.51604		GSM1523963	T175	1.68414
GSM1524096	N27	1.53016		GSM1523964	T177	1.71586
GSM1524097	N28	1.50769		GSM1523973	T18	1.49263
GSM1524098	N29	1.58212		GSM1523966	T180	1.73699
GSM1524108	N3	1.34675		GSM1523967	T182	1.64723
GSM1524099	N30	1.62117		GSM1523968	T185	1.58976
GSM1524100	N31	1.49526		GSM1523969	T186	1.53308
GSM1524101	N32	1.36583		GSM1523970	T187	1.61669
GSM1524102	N33	1.53773		GSM1523971	T188	1.55559
GSM1524103	N34	1.58353		GSM1523972	T189	1.45033
GSM1524104	N35	1.34085		GSM1523978	T19	1.29474
GSM1524105	N36	1.59193		GSM1523974	T190	1.5139
GSM1524106	N38	1.54763		GSM1523975	T192	1.50736
GSM1524107	N39	1.34711		GSM1523976	T193	1.50046
GSM1524114	N4	1.55478		GSM1523977	T197	1.73592
GSM1524109	N41	1.44102		GSM1523986	T20	1.45394
GSM1524110	N42	1.29788		GSM1523980	T201	1.57414
GSM1524111	N45	1.35637		GSM1523981	T202	1.57584
GSM1524112	N47	1.45926		GSM1523982	T204	1.5679
GSM1524113	N49	1.62268		GSM1523983	T205	1.65863
GSM1524115	N55	1.44743		GSM1523984	T206	1.65318
GSM1523900	N56	1.68802		GSM1523918	T207	1.56126
GSM1523902	N57	1.56352		GSM1523985	T209	1.40216
GSM1523907	N58	1.5779		GSM1523989	T21	1.52724
GSM1523912	N60	1.6095		GSM1523987	T212	1.42785
GSM1523913	N61	1.54476		GSM1523988	T213	1.61023
GSM1523914	N68	1.68393		GSM1523994	T22	1.59211
GSM1523915	N75	1.4154		GSM1523990	T225	1.64146
GSM1523916	N78	1.52827		GSM1523991	T226	1.69228
GSM1523917	N79	1.46579		GSM1523992	T227	1.62127
GSM1524116	N80	1.53341		GSM1523993	T228	1.60324
GSM1524117	N81	1.59117		GSM1523998	T23	1.89734
GSM1524063	N82	1.32144		GSM1523765	T235	2.08403
GSM1524118	N84	1.45324		GSM1523995	T236	1.76199
GSM1524119	N85	1.39945		GSM1523996	T237	1.48066
GSM1524120	N86	1.62984		GSM1523997	T238	1.62203
GSM1524064	N87	1.3548		GSM1524002	T24	1.54947
GSM1524121	N88	1.39534		GSM1523999	T240	1.50748
GSM1524065	N89	1.50065		GSM1524000	T241	1.63082
GSM1524122	N90	1.46576		GSM1523768	T244	1.78113
GSM1524123	N91	1.48404		GSM1524001	T246	1.55885
GSM1524124	N93	1.45358		GSM1524003	T25	1.62604
GSM1524066	N94	1.37649		GSM1523769	T253	1.61826
GSM1524067	N95	1.40978		GSM1523770	T255	1.76088
GSM1524125	N96	1.37871		GSM1523771	T256	1.65473
GSM1524126	N97	1.22643		GSM1524004	T26	1.51846
				GSM1523772	T263	1.51363
				GSM1523773	T268	1.56901
				GSM1523774	T269	1.54541
				GSM1523775	T270	1.96998
				GSM1523776	T275	1.55553
				GSM1524008	T28	1.50866
				GSM1524005	T282	1.5475
				GSM1524006	T287	1.56227
				GSM1524007	T288	1.52103
				GSM1524010	T29	1.53077
				GSM1524009	T299	1.48279
				GSM1524024	T3	1.48912
				GSM1524012	T30	1.68676
				GSM1524011	T301	1.58475
				GSM1524016	T31	1.46457
				GSM1524013	T311	1.76653
				GSM1524014	T318	1.37441
				GSM1524015	T319	1.54306
				GSM1524017	T32	1.98167
				GSM1523777	T321	1.87158
				GSM1523778	T322	1.74479
				GSM1523779	T323	1.91969
				GSM1523780	T324	1.81994
				GSM1523781	T325	1.56654
				GSM1523782	T326	1.62439
				GSM1523783	T327	1.4792
				GSM1523784	T328	1.6577
				GSM1523785	T329	1.60403
				GSM1524018	T33	1.79201
				GSM1523786	T330	1.70242
				GSM1523787	T331	1.94004
				GSM1523788	T333	1.81715
				GSM1523789	T336	1.62918
				GSM1523790	T337	1.75084
				GSM1523791	T338	1.82565
				GSM1523792	T339	2.04498
				GSM1524019	T34	1.52494
				GSM1523793	T341	1.60357
				GSM1523794	T343	1.76254
				GSM1523795	T346	1.79582
				GSM1524020	T35	1.56934
				GSM1523796	T355	1.77248
				GSM1524021	T36	1.5049
				GSM1523797	T361	1.85431
				GSM1523798	T363	1.69352
				GSM1523799	T369	1.7888
				GSM1523800	T372	1.82801
				GSM1523801	T374	1.75882
				GSM1523802	T375	1.83737
				GSM1523803	T376	1.95667
				GSM1523804	T377	1.62455
				GSM1524022	T38	1.55831
				GSM1523805	T385	1.73596
				GSM1523806	T388	1.76784
				GSM1524023	T39	1.45518
				GSM1523807	T394	1.84409
				GSM1523808	T395	1.69441
				GSM1523809	T396	1.84817
				GSM1523810	T397	1.73055
				GSM1523811	T399	1.84308
				GSM1524030	T4	1.55179
				GSM1523812	T401	1.6751
				GSM1523813	T402	1.9311
				GSM1523814	T405	1.91579
				GSM1524025	T41	1.20013
				GSM1523815	T413	1.62345
				GSM1523816	T414	1.84521
				GSM1523817	T415	1.4176
				GSM1523818	T416	1.88228
				GSM1523819	T419	1.62106
				GSM1524026	T42	1.35943
				GSM1523820	T420	1.71227
				GSM1523821	T421	1.83058
				GSM1523822	T422	1.71379
				GSM1523823	T423	1.87915
				GSM1523824	T424	1.82035
				GSM1523825	T425	2.13225
				GSM1523826	T426	1.79671
				GSM1523827	T427	1.64286
				GSM1523828	T428	1.84256
				GSM1523829	T430	2.00954
				GSM1523830	T431	1.70429
				GSM1523831	T432	1.70797
				GSM1523832	T433	1.73938
				GSM1523833	T437	1.65094
				GSM1523834	T438	1.66282
				GSM1523835	T440	1.39092
				GSM1523836	T441	1.46624
				GSM1523837	T442	1.72091
				GSM1523838	T443	1.86783
				GSM1523839	T444	1.74517
				GSM1523840	T445	1.64212
				GSM1523841	T446	1.6067
				GSM1523842	T447	1.78561
				GSM1523843	T448	1.8314
				GSM1524027	T45	1.59189
				GSM1523844	T450	1.76575
				GSM1523845	T451	1.8263
				GSM1523846	T455	1.65375
				GSM1523847	T456	1.73791
				GSM1523848	T457	1.65288
				GSM1523849	T459	1.76765
				GSM1523850	T460	1.5085
				GSM1523851	T465	1.85737
				GSM1523852	T469	1.63699
				GSM1524028	T47	1.60373
				GSM1523853	T470	1.75327
				GSM1523854	T471	1.74827
				GSM1523855	T476	1.70603
				GSM1523856	T477	2.07248
				GSM1523857	T480	1.75234
				GSM1523858	T482	1.52983
				GSM1523859	T483	1.72743
				GSM1523860	T485	2.00184
				GSM1523861	T488	1.58264
				GSM1523862	T489	1.5763
				GSM1524029	T49	1.25561
				GSM1523863	T493	1.89346
				GSM1524031	T50	1.55088
				GSM1523864	T501	1.8763
				GSM1523865	T502	1.84011
				GSM1523866	T503	1.79388
				GSM1523867	T505	1.88464
				GSM1524032	T51	1.59549
				GSM1523868	T510	1.76378
				GSM1523869	T514	1.61447
				GSM1523870	T516	1.92306
				GSM1523871	T517	1.7075
				GSM1523872	T518	1.60266
				GSM1523873	T519	1.66204
				GSM1524033	T52	1.31603
				GSM1523874	T520	1.61584
				GSM1523875	T522	1.81961
				GSM1523876	T523	1.8991
				GSM1523877	T524	1.89388
				GSM1523878	T525	1.5739
				GSM1523879	T528	1.59892
				GSM1523880	T529	1.82528
				GSM1524034	T53	1.46842
				GSM1523881	T532	1.69875
				GSM1523882	T533	1.85292
				GSM1523883	T534	1.77772
				GSM1523884	T538	1.8632
				GSM1524035	T54	1.46945
				GSM1523885	T540	1.88397
				GSM1523886	T541	1.68526
				GSM1523887	T542	1.49178
				GSM1523888	T544	1.74406
				GSM1523889	T547	2.01146
				GSM1524036	T55	1.72088
				GSM1523890	T550	1.73753
				GSM1523891	T551	1.6976
				GSM1523892	T553	1.42304
				GSM1523893	T554	1.61193
				GSM1523894	T556	1.68671
				GSM1523895	T557	1.8892
				GSM1523896	T559	1.45749
				GSM1524037	T56	1.38792
				GSM1523897	T560	1.74165
				GSM1523898	T561	1.69038
				GSM1523899	T566	1.47839
				GSM1524038	T57	1.60962
				GSM1523901	T571	1.80142
				GSM1524039	T58	1.59772
				GSM1523903	T584	1.5819
				GSM1523904	T586	1.49363
				GSM1523905	T588	1.66614
				GSM1523906	T589	1.78591
				GSM1523908	T592	1.69913
				GSM1523909	T595	1.62153
				GSM1523910	T596	1.77017
				GSM1524040	T60	1.66526
				GSM1523911	T603	1.74217
				GSM1524041	T61	1.72568
				GSM1524042	T62	1.62571
				GSM1524043	T63	1.47597
				GSM1524044	T64	1.39207
				GSM1524045	T68	1.68416
				GSM1524046	T75	1.3676
				GSM1524047	T77	1.16562
				GSM1524048	T78	1.60619
				GSM1524049	T79	1.59433
				GSM1524050	T80	1.42408
				GSM1524051	T81	1.55133
				GSM1524068	T82	1.59932
				GSM1524052	T83	1.36357
				GSM1524053	T84	1.57726
				GSM1524054	T85	1.59354
				GSM1524055	T86	1.28652
				GSM1524069	T87	1.56035
				GSM1524056	T88	1.44955
				GSM1524070	T89	1.5242
				GSM1524062	T9	1.58846
				GSM1524057	T90	1.5718
				GSM1524058	T91	1.35293
				GSM1524059	T93	1.58476
				GSM1524071	T94	1.39061
				GSM1524072	T95	1.44394
				GSM1524060	T96	1.50014
				GSM1524061	T97	1.77129

## Sheet: Pairwise
Sample	T	itle	Value	T	Value
GSM1524090	N	1	1.40183	1	1.76563		0.00256385
GSM1524108	N	3	1.34675	3	1.48912		Paired t test
GSM1524114	N	4	1.55478	4	1.55179		P value	0.0026
GSM1524083	N	11	1.58032	9	1.58846		P value summary	**
GSM1524085	N	12	1.49963	12	1.54082		Significantly different (P < 0.05)?	Yes
GSM1524087	N	17	1.55936	17	1.64097		One- or two-tailed P value?	Two-tailed
GSM1524088	N	18	1.42392	18	1.49263		t, df	t=3.096, df=97
GSM1524089	N	19	1.41237	19	1.29474		Number of pairs	98
GSM1524091	N	20	1.44619	20	1.45394
GSM1524092	N	22	1.4345	21	1.52724
GSM1524093	N	24	1.47907	24	1.54947
GSM1524094	N	25	1.45367	25	1.62604
GSM1524095	N	26	1.51604	26	1.51846
GSM1524097	N	28	1.50769	28	1.50866
GSM1524098	N	29	1.58212	29	1.53077
GSM1524099	N	30	1.62117	30	1.68676
GSM1524100	N	31	1.49526	31	1.46457
GSM1524101	N	32	1.36583	32	1.98167
GSM1524102	N	33	1.53773	33	1.79201
GSM1524103	N	34	1.58353	34	1.52494
GSM1524104	N	35	1.34085	35	1.56934
GSM1524105	N	36	1.59193	36	1.5049
GSM1524106	N	38	1.54763	38	1.55831
GSM1524107	N	39	1.34711	39	1.45518
GSM1524109	N	41	1.44102	41	1.20013
GSM1524110	N	42	1.29788	42	1.35943
GSM1524111	N	45	1.35637	45	1.59189
GSM1524112	N	47	1.45926	47	1.60373
GSM1524113	N	49	1.62268	49	1.25561
GSM1524115	N	55	1.44743	55	1.72088
GSM1523900	N	56	1.68802	56	1.38792
GSM1523902	N	57	1.56352	57	1.60962
GSM1523907	N	58	1.5779	58	1.59772
GSM1523912	N	60	1.6095	60	1.66526
GSM1523913	N	61	1.54476	61	1.72568
GSM1523914	N	68	1.68393	68	1.68416
GSM1523915	N	75	1.4154	75	1.3676
GSM1523916	N	78	1.52827	78	1.60619
GSM1523917	N	79	1.46579	79	1.59433
GSM1524116	N	80	1.53341	80	1.42408
GSM1524117	N	81	1.59117	81	1.55133
GSM1524063	N	82	1.32144	82	1.59932
GSM1524118	N	84	1.45324	84	1.57726
GSM1524119	N	85	1.39945	85	1.59354
GSM1524120	N	86	1.62984	86	1.28652
GSM1524064	N	87	1.3548	87	1.56035
GSM1524121	N	88	1.39534	88	1.44955
GSM1524065	N	89	1.50065	89	1.5242
GSM1524122	N	90	1.46576	90	1.5718
GSM1524123	N	91	1.48404	91	1.35293
GSM1524124	N	93	1.45358	93	1.58476
GSM1524066	N	94	1.37649	94	1.39061
GSM1524067	N	95	1.40978	95	1.44394
GSM1524125	N	96	1.37871	96	1.50014
GSM1524126	N	97	1.22643	97	1.77129
GSM1524073	N	101	1.38641	101	1.60324
GSM1524074	N	105	1.59621	105	1.46151
GSM1524075	N	106	1.14641	106	1.64021
GSM1524076	N	112	1.57393	112	1.88505
GSM1524077	N	113	1.5778	113	1.61612
GSM1524078	N	114	1.24713	114	1.51171
GSM1524079	N	115	1.49659	115	1.81571
GSM1524080	N	116	1.46284	116	1.42537
GSM1524081	N	117	1.35106	117	1.68837
GSM1524082	N	118	1.53699	118	1.17211
GSM1524084	N	129	1.44348	129	1.48789
GSM1523730	N	132	1.58698	132	1.26379
GSM1523731	N	133	1.57436	133	1.50842
GSM1523732	N	134	1.58789	134	1.43285
GSM1523733	N	135	1.51173	135	1.46391
GSM1523734	N	136	1.49324	136	1.50537
GSM1523735	N	138	1.61538	138	1.77062
GSM1523736	N	140	1.55221	140	1.62275
GSM1523737	N	141	1.52683	141	1.88732
GSM1523738	N	142	1.61789	142	1.33315
GSM1523739	N	144	1.6807	144	1.63688
GSM1523740	N	146	1.61063	146	1.24501
GSM1523741	N	150	1.53721	150	1.64279
GSM1523742	N	151	1.59919	151	1.68283
GSM1523743	N	157	1.51538	157	1.58805
GSM1523749	N	172	1.59783	172	1.71225
GSM1523750	N	175	1.56922	175	1.68414
GSM1523751	N	180	1.57514	180	1.73699
GSM1523752	N	185	1.55897	185	1.58976
GSM1523753	N	187	1.56424	187	1.61669
GSM1523754	N	188	1.59545	188	1.55559
GSM1523755	N	189	1.55348	189	1.45033
GSM1523756	N	192	1.57121	192	1.50736
GSM1523757	N	193	1.5482	193	1.50046
GSM1523758	N	197	1.5839	197	1.73592
GSM1523759	N	201	1.53646	201	1.57414
GSM1523760	N	202	1.51796	202	1.57584
GSM1523761	N	205	1.57449	205	1.65863
GSM1523762	N	213	1.6166	213	1.61023
GSM1523763	N	227	1.59243	227	1.62127
GSM1523764	N	228	1.50703	228	1.60324
GSM1523766	N	236	1.55263	236	1.76199
GSM1523767	N	238	1.50703	238	1.62203

## Sheet: Sheet1
Normal (100)	Tumor (300)
1.40183	1.76563
1.38641	1.60324
1.59621	1.46151
1.14641	1.64021
1.58032	1.91313
1.57393	1.71386
1.5778	1.70291
1.24713	1.64987
1.49659	1.88505
1.46284	1.61612
1.35106	1.51171
1.53699	1.81571
1.49963	1.42537
1.44348	1.68837
1.58698	1.17211
1.57436	1.54082
1.58789	1.3569
1.51173	1.33697
1.49324	1.55699
1.61538	1.48789
1.55221	1.26379
1.52683	1.50842
1.61789	1.43285
1.6807	1.46391
1.61063	1.50537
1.32945	1.77621
1.53721	1.77062
1.59919	1.52921
1.51538	1.46998
1.55936	1.62275
1.59783	1.88732
1.56922	1.33315
1.42392	1.59482
1.57514	1.63688
1.55897	1.46194
1.56424	1.24501
1.59545	1.61921
1.55348	1.64279
1.41237	1.68283
1.57121	1.57044
1.5482	1.53544
1.5839	1.6396
1.44619	1.44978
1.53646	1.58805
1.51796	1.41979
1.57449	1.82807
1.6166	1.76079
1.4345	1.78284
1.59243	1.60008
1.50703	1.77161
1.55263	1.64097
1.50703	1.55423
1.47907	1.71225
1.45367	1.6061
1.51604	1.68414
1.53016	1.71586
1.50769	1.49263
1.58212	1.73699
1.34675	1.64723
1.62117	1.58976
1.49526	1.53308
1.36583	1.61669
1.53773	1.55559
1.58353	1.45033
1.34085	1.29474
1.59193	1.5139
1.54763	1.50736
1.34711	1.50046
1.55478	1.73592
1.44102	1.45394
1.29788	1.57414
1.35637	1.57584
1.45926	1.5679
1.62268	1.65863
1.44743	1.65318
1.68802	1.56126
1.56352	1.40216
1.5779	1.52724
1.6095	1.42785
1.54476	1.61023
1.68393	1.59211
1.4154	1.64146
1.52827	1.69228
1.46579	1.62127
1.53341	1.60324
1.59117	1.89734
1.32144	2.08403
1.45324	1.76199
1.39945	1.48066
1.62984	1.62203
1.3548	1.54947
1.39534	1.50748
1.50065	1.63082
1.46576	1.78113
1.48404	1.55885
1.45358	1.62604
1.37649	1.61826
1.40978	1.76088
1.37871	1.65473
1.22643	1.51846
	1.51363
	1.56901
	1.54541
	1.96998
	1.55553
	1.50866
	1.5475
	1.56227
	1.52103
	1.53077
	1.48279
	1.48912
	1.68676
	1.58475
	1.46457
	1.76653
	1.37441
	1.54306
	1.98167
	1.87158
	1.74479
	1.91969
	1.81994
	1.56654
	1.62439
	1.4792
	1.6577
	1.60403
	1.79201
	1.70242
	1.94004
	1.81715
	1.62918
	1.75084
	1.82565
	2.04498
	1.52494
	1.60357
	1.76254
	1.79582
	1.56934
	1.77248
	1.5049
	1.85431
	1.69352
	1.7888
	1.82801
	1.75882
	1.83737
	1.95667
	1.62455
	1.55831
	1.73596
	1.76784
	1.45518
	1.84409
	1.69441
	1.84817
	1.73055
	1.84308
	1.55179
	1.6751
	1.9311
	1.91579
	1.20013
	1.62345
	1.84521
	1.4176
	1.88228
	1.62106
	1.35943
	1.71227
	1.83058
	1.71379
	1.87915
	1.82035
	2.13225
	1.79671
	1.64286
	1.84256
	2.00954
	1.70429
	1.70797
	1.73938
	1.65094
	1.66282
	1.39092
	1.46624
	1.72091
	1.86783
	1.74517
	1.64212
	1.6067
	1.78561
	1.8314
	1.59189
	1.76575
	1.8263
	1.65375
	1.73791
	1.65288
	1.76765
	1.5085
	1.85737
	1.63699
	1.60373
	1.75327
	1.74827
	1.70603
	2.07248
	1.75234
	1.52983
	1.72743
	2.00184
	1.58264
	1.5763
	1.25561
	1.89346
	1.55088
	1.8763
	1.84011
	1.79388
	1.88464
	1.59549
	1.76378
	1.61447
	1.92306
	1.7075
	1.60266
	1.66204
	1.31603
	1.61584
	1.81961
	1.8991
	1.89388
	1.5739
	1.59892
	1.82528
	1.46842
	1.69875
	1.85292
	1.77772
	1.8632
	1.46945
	1.88397
	1.68526
	1.49178
	1.74406
	2.01146
	1.72088
	1.73753
	1.6976
	1.42304
	1.61193
	1.68671
	1.8892
	1.45749
	1.38792
	1.74165
	1.69038
	1.47839
	1.60962
	1.80142
	1.59772
	1.5819
	1.49363
	1.66614
	1.78591
	1.69913
	1.62153
	1.77017
	1.66526
	1.74217
	1.72568
	1.62571
	1.47597
	1.39207
	1.68416
	1.3676
	1.16562
	1.60619
	1.59433
	1.42408
	1.55133
	1.59932
	1.36357
	1.57726
	1.59354
	1.28652
	1.56035
	1.44955
	1.5242
	1.58846
	1.5718
	1.35293
	1.58476
	1.39061
	1.44394
	1.50014
	1.77129
