# Supplementary material for: Molecular Signatures of JMJD10/MINA53 in Gastric Cancer
Source: Cancers (Basel). 2020 May 2;12(5):1141. doi: 10.3390/cancers12051141 (PMC7281541; doi:10.3390/cancers12051141)
Supplement: Supplementary file 1 [file cancers-12-01141-s001.zip › cancers-773947 supplementary/Supplementary file 3 GO term and KEGG enrichment.xlsx]

## Sheet: Func Annota Clustering all
Annotation Cluster 1	Enrichment Score: 2.917766418670514
Category	Term	Count	%	PValue	Genes	List Total	Pop Hits	Pop Total	Fold Enrichment	Bonferroni	Benjamini	FDR
GOTERM_BP_DIRECT	GO:0006418~tRNA aminoacylation for protein translation	6	3.125	6.67203e-05	10056, 5917, 55699, 51520, 3376, 2058	182	40	16792	13.8396	0.0538742	0.0182906	0.102862
KEGG_PATHWAY	hsa00970:Aminoacyl-tRNA biosynthesis	6	3.125	0.00059424	10056, 5917, 55699, 51520, 3376, 2058	73	66	6879	8.56663	0.074364	0.0379002	0.689837
GOTERM_MF_DIRECT	GO:0002161~aminoacyl-tRNA editing activity	3	1.5625	0.00486201	55699, 51520, 3376	182	10	16881	27.8258	0.765995	0.123692	6.29917
GOTERM_BP_DIRECT	GO:0006450~regulation of translational fidelity	3	1.5625	0.0110636	55699, 51520, 3376	182	15	16792	18.4527	0.999902	0.342774	15.7684
Annotation Cluster 2	Enrichment Score: 2.5306917749995526
Category	Term	Count	%	PValue	Genes	List Total	Pop Hits	Pop Total	Fold Enrichment	Bonferroni	Benjamini	FDR
GOTERM_BP_DIRECT	GO:0000398~mRNA splicing, via spliceosome	11	5.72917	0.000150472	53981, 10914, 1665, 9343, 22916, 10492, 23451, 56339, 1660, 6426, 10772	182	222	16792	4.57163	0.117416	0.0246708	0.231841
KEGG_PATHWAY	hsa03040:Spliceosome	7	3.64583	0.0025641	23350, 1665, 9343, 22916, 23451, 6426, 10772	73	133	6879	4.95963	0.283775	0.0800538	2.9456
GOTERM_CC_DIRECT	GO:0071013~catalytic step 2 spliceosome	4	2.08333	0.0663031	9343, 10492, 23451, 6426	185	92	18224	4.28296	1	0.437733	58.6271
Annotation Cluster 3	Enrichment Score: 1.7519100026462766
Category	Term	Count	%	PValue	Genes	List Total	Pop Hits	Pop Total	Fold Enrichment	Bonferroni	Benjamini	FDR
GOTERM_BP_DIRECT	GO:0051301~cell division	11	5.72917	0.00475133	9183, 23244, 152185, 7756, 8812, 10274, 79577, 205564, 5885, 8607, 2773	182	350	16792	2.89972	0.980803	0.245996	7.0827
GOTERM_BP_DIRECT	GO:0007062~sister chromatid cohesion	6	3.125	0.00514793	9183, 23244, 25909, 7514, 10274, 5885	182	103	16792	5.37459	0.98621	0.234892	7.65218
GOTERM_CC_DIRECT	GO:0000785~chromatin	5	2.60417	0.0126215	23244, 25909, 10274, 5885, 6421	185	89	18224	5.53416	0.949457	0.161034	15.0751
GOTERM_CC_DIRECT	GO:0000775~chromosome, centromeric region	4	2.08333	0.0198878	9183, 23244, 10274, 5885	185	57	18224	6.91285	0.991091	0.210248	22.7731
GOTERM_BP_DIRECT	GO:0007067~mitotic nuclear division	5	2.60417	0.283338	9183, 8812, 10274, 5885, 8607	182	248	16792	1.86016	1	0.984848	99.4134
Annotation Cluster 4	Enrichment Score: 1.6323384594826142
Category	Term	Count	%	PValue	Genes	List Total	Pop Hits	Pop Total	Fold Enrichment	Bonferroni	Benjamini	FDR
GOTERM_BP_DIRECT	GO:0031124~mRNA 3'-end processing	5	2.60417	0.00204293	53981, 10914, 22916, 6426, 26097	182	50	16792	9.22637	0.816835	0.14299	3.10507
GOTERM_BP_DIRECT	GO:0006369~termination of RNA polymerase II transcription	5	2.60417	0.00501614	53981, 10914, 22916, 6426, 26097	182	64	16792	7.2081	0.984608	0.242899	7.46332
GOTERM_BP_DIRECT	GO:0006406~mRNA export from nucleus	5	2.60417	0.0230025	53981, 22916, 6426, 26097, 10772	182	100	16792	4.61319	1	0.510991	30.1585
GOTERM_BP_DIRECT	GO:0006405~RNA export from nucleus	3	1.5625	0.118594	22916, 6426, 26097	182	55	16792	5.03257	1	0.897486	85.7315
KEGG_PATHWAY	hsa03015:mRNA surveillance pathway	3	1.5625	0.246516	53981, 10914, 22916	73	91	6879	3.10658	1	0.974767	96.2977
Annotation Cluster 5	Enrichment Score: 1.6017935339478329
Category	Term	Count	%	PValue	Genes	List Total	Pop Hits	Pop Total	Fold Enrichment	Bonferroni	Benjamini	FDR
GOTERM_BP_DIRECT	GO:0019054~modulation by virus of host process	3	1.5625	0.00234169	3837, 3836, 3840	182	7	16792	39.5416	0.857139	0.149692	3.55152
GOTERM_BP_DIRECT	GO:0075733~intracellular transport of virus	4	2.08333	0.0175676	3837, 3836, 7514, 3840	182	51	16792	7.23637	1	0.432092	23.9193
GOTERM_BP_DIRECT	GO:0006607~NLS-bearing protein import into nucleus	3	1.5625	0.0252	3837, 3836, 3840	182	23	16792	12.0344	1	0.530729	32.5426
GOTERM_MF_DIRECT	GO:0008139~nuclear localization sequence binding	3	1.5625	0.0360096	3837, 3836, 3840	182	28	16881	9.93779	0.999982	0.494927	38.7113
GOTERM_CC_DIRECT	GO:0005643~nuclear pore	4	2.08333	0.0363563	25909, 3837, 3836, 3840	185	72	18224	5.47267	0.999834	0.315035	37.8996
GOTERM_MF_DIRECT	GO:0008565~protein transporter activity	3	1.5625	0.18055	3837, 3836, 3840	182	72	16881	3.8647	1	0.906849	92.9922
Annotation Cluster 6	Enrichment Score: 0.8568016874448173
Category	Term	Count	%	PValue	Genes	List Total	Pop Hits	Pop Total	Fold Enrichment	Bonferroni	Benjamini	FDR
GOTERM_BP_DIRECT	GO:0006281~DNA repair	8	4.16667	0.0138985	11198, 23244, 23198, 10721, 11073, 545, 8607, 51377	182	235	16792	3.14089	0.999991	0.383704	19.4166
GOTERM_BP_DIRECT	GO:1901796~regulation of signal transduction by p53 class mediator	3	1.5625	0.387149	11198, 11073, 545	182	124	16792	2.23219	1	0.994897	99.9475
GOTERM_BP_DIRECT	GO:0006260~DNA replication	3	1.5625	0.499745	11198, 11073, 545	182	155	16792	1.78575	1	0.999173	99.9977
Annotation Cluster 7	Enrichment Score: 0.7883618205164112
Category	Term	Count	%	PValue	Genes	List Total	Pop Hits	Pop Total	Fold Enrichment	Bonferroni	Benjamini	FDR
GOTERM_BP_DIRECT	GO:0006890~retrograde vesicle-mediated transport, Golgi to ER	4	2.08333	0.0588063	9183, 9276, 23760, 1315	182	82	16792	4.50067	1	0.75274	60.7339
GOTERM_BP_DIRECT	GO:0006888~ER to Golgi vesicle-mediated transport	5	2.60417	0.0949395	9183, 9276, 8452, 1315, 26984	182	160	16792	2.88324	1	0.860727	78.5324
GOTERM_CC_DIRECT	GO:0005789~endoplasmic reticulum membrane	8	4.16667	0.772758	9183, 6184, 116150, 9276, 23760, 1315, 201562, 26984	185	862	18224	0.914228	1	0.999564	100
Annotation Cluster 8	Enrichment Score: 0.7235663830111219
Category	Term	Count	%	PValue	Genes	List Total	Pop Hits	Pop Total	Fold Enrichment	Bonferroni	Benjamini	FDR
GOTERM_BP_DIRECT	GO:0002223~stimulatory C-type lectin receptor signaling pathway	4	2.08333	0.104521	23198, 5711, 6885, 5062	182	105	16792	3.51481	1	0.881272	81.7826
GOTERM_BP_DIRECT	GO:0050852~T cell receptor signaling pathway	4	2.08333	0.214322	23198, 5711, 6885, 5062	182	148	16792	2.49361	1	0.964447	97.5777
GOTERM_BP_DIRECT	GO:0038095~Fc-epsilon receptor signaling pathway	4	2.08333	0.30132	23198, 5711, 6885, 5062	182	178	16792	2.07334	1	0.984879	99.6036
Annotation Cluster 9	Enrichment Score: 0.6802559697403837
Category	Term	Count	%	PValue	Genes	List Total	Pop Hits	Pop Total	Fold Enrichment	Bonferroni	Benjamini	FDR
KEGG_PATHWAY	hsa04110:Cell cycle	5	2.60417	0.0404621	10274, 545, 2932, 5885, 5591	73	124	6879	3.79971	0.995343	0.591355	38.1834
GOTERM_MF_DIRECT	GO:0004674~protein serine/threonine kinase activity	8	4.16667	0.110813	83732, 8812, 545, 2932, 9943, 6885, 5062, 5591	182	376	16881	1.97346	1	0.81112	79.1509
GOTERM_BP_DIRECT	GO:0018105~peptidyl-serine phosphorylation	4	2.08333	0.152504	545, 2932, 5062, 5591	182	125	16792	2.95244	1	0.932317	92.2093
GOTERM_MF_DIRECT	GO:0004672~protein kinase activity	7	3.64583	0.189308	6259, 545, 2932, 22868, 6885, 5062, 5591	182	359	16881	1.80855	1	0.90977	93.9287
KEGG_PATHWAY	hsa04660:T cell receptor signaling pathway	3	1.5625	0.281581	2932, 6885, 5062	73	100	6879	2.82699	1	0.979925	97.8746
GOTERM_BP_DIRECT	GO:0046777~protein autophosphorylation	4	2.08333	0.283443	84451, 545, 2932, 5062	182	172	16792	2.14567	1	0.9839	99.4147
GOTERM_MF_DIRECT	GO:0016301~kinase activity	4	2.08333	0.481389	545, 2932, 5062, 5591	182	241	16881	1.53946	1	0.994196	99.9844
GOTERM_BP_DIRECT	GO:0043066~negative regulation of apoptotic process	5	2.60417	0.726606	60560, 2932, 8539, 5062, 5591	182	455	16792	1.01389	1	0.999994	100
Annotation Cluster 10	Enrichment Score: 0.6218822381909754
Category	Term	Count	%	PValue	Genes	List Total	Pop Hits	Pop Total	Fold Enrichment	Bonferroni	Benjamini	FDR
GOTERM_BP_DIRECT	GO:0070125~mitochondrial translational elongation	4	2.08333	0.0640992	9801, 56945, 11222, 85476	182	85	16792	4.34182	1	0.764712	64.0051
GOTERM_BP_DIRECT	GO:0070126~mitochondrial translational termination	3	1.5625	0.237177	9801, 56945, 11222	182	86	16792	3.2185	1	0.973332	98.4637
GOTERM_MF_DIRECT	GO:0003735~structural constituent of ribosome	4	2.08333	0.427278	9801, 56945, 11222, 55186	182	222	16881	1.67122	1	0.991309	99.9413
GOTERM_CC_DIRECT	GO:0005840~ribosome	3	1.5625	0.500998	9801, 56945, 11222	185	166	18224	1.78027	1	0.98316	99.9869
Annotation Cluster 11	Enrichment Score: 0.4687000760133008
Category	Term	Count	%	PValue	Genes	List Total	Pop Hits	Pop Total	Fold Enrichment	Bonferroni	Benjamini	FDR
GOTERM_BP_DIRECT	GO:0031145~anaphase-promoting complex-dependent catabolic process	3	1.5625	0.209405	23198, 8452, 5711	182	79	16792	3.50369	1	0.963319	97.3331
GOTERM_BP_DIRECT	GO:0090090~negative regulation of canonical Wnt signaling pathway	4	2.08333	0.257278	23198, 8452, 2932, 5711	182	163	16792	2.26414	1	0.977584	98.9824
GOTERM_BP_DIRECT	GO:0000209~protein polyubiquitination	4	2.08333	0.318689	23198, 151636, 8452, 5711	182	184	16792	2.00573	1	0.988009	99.7312
GOTERM_BP_DIRECT	GO:0000165~MAPK cascade	3	1.5625	0.777037	23198, 8452, 5711	182	262	16792	1.05645	1	0.999999	100
Annotation Cluster 12	Enrichment Score: 0.4280661899956397
Category	Term	Count	%	PValue	Genes	List Total	Pop Hits	Pop Total	Fold Enrichment	Bonferroni	Benjamini	FDR
GOTERM_BP_DIRECT	GO:0098609~cell-cell adhesion	5	2.60417	0.334658	1981, 5917, 83939, 8607, 5062	182	271	16792	1.70228	1	0.989643	99.8135
GOTERM_MF_DIRECT	GO:0098641~cadherin binding involved in cell-cell adhesion	5	2.60417	0.377332	1981, 5917, 83939, 8607, 5062	182	290	16881	1.59919	1	0.98613	99.8208
GOTERM_CC_DIRECT	GO:0005913~cell-cell adherens junction	5	2.60417	0.411602	1981, 5917, 83939, 8607, 5062	185	323	18224	1.52489	1	0.959062	99.8911

## Sheet: 200 similar genes from GEPIA
Gene Symbol	Gene ID	PCC
TOMM70A	ENSG00000154174.7	0.68
ZBTB11	ENSG00000066422.4	0.66
TRMT10C	ENSG00000174173.6	0.65
CNBP	ENSG00000169714.16	0.62
GFM1	ENSG00000168827.14	0.62
KPNA4	ENSG00000186432.8	0.62
MRPL3	ENSG00000114686.8	0.62
NAA50	ENSG00000121579.12	0.61
ABHD10	ENSG00000144827.8	0.61
LRRC58	ENSG00000163428.3	0.6
QTRTD1	ENSG00000151576.10	0.6
RUVBL1	ENSG00000175792.11	0.6
NMD3	ENSG00000169251.12	0.59
EIF2A	ENSG00000144895.11	0.58
FBXO45	ENSG00000174013.7	0.57
TOPBP1	ENSG00000163781.12	0.57
TFG	ENSG00000114354.12	0.56
UMPS	ENSG00000114491.13	0.56
SPICE1	ENSG00000163611.11	0.56
UCHL5	ENSG00000116750.13	0.56
CMSS1	ENSG00000184220.10	0.56
DHX36	ENSG00000174953.13	0.56
TBC1D23	ENSG00000036054.12	0.55
HEATR1	ENSG00000119285.10	0.55
GMPS	ENSG00000163655.15	0.55
COPB2	ENSG00000184432.9	0.55
YY1	ENSG00000100811.10	0.55
XPO1	ENSG00000082898.16	0.55
CPOX	ENSG00000080819.6	0.54
PAK2	ENSG00000180370.10	0.54
RP11-299J3.8	ENSG00000272758.5	0.54
MPHOSPH10	ENSG00000124383.8	0.53
CDC73	ENSG00000134371.9	0.53
DHX15	ENSG00000109606.12	0.53
MTIF2	ENSG00000085760.14	0.53
OSBPL11	ENSG00000144909.7	0.53
NOL10	ENSG00000115761.15	0.53
U2SURP	ENSG00000163714.17	0.53
NCBP2	ENSG00000114503.10	0.53
PCNP	ENSG00000081154.11	0.53
NUDT16P1	ENSG00000246082.2	0.52
TFB2M	ENSG00000162851.7	0.52
WDR43	ENSG00000163811.11	0.52
AHCTF1	ENSG00000153207.14	0.52
DHX9	ENSG00000135829.16	0.52
NUS1	ENSG00000153989.7	0.52
FASTKD2	ENSG00000118246.13	0.52
IARS	ENSG00000196305.17	0.52
UBA5	ENSG00000081307.12	0.51
STAG1	ENSG00000118007.12	0.51
DDX21	ENSG00000165732.12	0.51
ADSS	ENSG00000035687.9	0.51
TRNT1	ENSG00000072756.16	0.51
GNL3	ENSG00000163938.16	0.51
TARDBP	ENSG00000120948.15	0.51
PNPT1	ENSG00000138035.14	0.51
ARL13B	ENSG00000169379.15	0.51
URB2	ENSG00000135763.9	0.51
HACD2	ENSG00000206527.9	0.51
VPRBP	ENSG00000145041.15	0.51
EIF2B5	ENSG00000145191.11	0.51
PCCB	ENSG00000114054.13	0.51
PAPOLA	ENSG00000090060.17	0.51
RYK	ENSG00000163785.12	0.51
SEC22A	ENSG00000121542.11	0.51
WDR12	ENSG00000138442.9	0.5
C3orf17	ENSG00000163608.14	0.5
DNAJC13	ENSG00000138246.15	0.5
IARS2	ENSG00000067704.9	0.5
RP11-474G23.2	ENSG00000273275.1	0.5
MCCC1	ENSG00000078070.11	0.5
NFXL1	ENSG00000170448.11	0.5
ZNF207	ENSG00000010244.16	0.5
API5	ENSG00000166181.12	0.5
ECT2	ENSG00000114346.13	0.5
TAF1A	ENSG00000143498.17	0.5
OPA1	ENSG00000198836.8	0.5
RAD21	ENSG00000164754.12	0.5
SUPT16H	ENSG00000092201.9	0.5
ZBED4	ENSG00000100426.6	0.5
WDR5B	ENSG00000196981.3	0.49
SNX4	ENSG00000114520.10	0.49
MRPS22	ENSG00000175110.11	0.49
ACAD9	ENSG00000177646.17	0.49
MTPAP	ENSG00000107951.12	0.49
BMS1	ENSG00000165733.7	0.49
ATG3	ENSG00000144848.10	0.49
LSG1	ENSG00000041802.10	0.49
NIT2	ENSG00000114021.11	0.49
GTPBP8	ENSG00000163607.14	0.49
MLK4	ENSG00000143674.10	0.49
PPRC1	ENSG00000148840.10	0.49
TIMM17A	ENSG00000134375.10	0.49
MAP3K7	ENSG00000135341.17	0.49
PITPNB	ENSG00000180957.17	0.49
ZNHIT6	ENSG00000117174.10	0.49
CEBPZ	ENSG00000115816.13	0.49
RIOK1	ENSG00000124784.8	0.49
SENP5	ENSG00000119231.10	0.49
KPNA1	ENSG00000114030.12	0.49
FXR1	ENSG00000114416.17	0.49
NOC3L	ENSG00000173145.11	0.48
POLR1B	ENSG00000125630.15	0.48
AP1AR	ENSG00000138660.11	0.48
ATR	ENSG00000175054.14	0.48
EPRS	ENSG00000136628.17	0.48
ZNF148	ENSG00000163848.18	0.48
KIAA2018	ENSG00000176542.9	0.48
SRSF1	ENSG00000136450.12	0.48
GTPBP4	ENSG00000107937.18	0.48
LRRC40	ENSG00000066557.5	0.48
FARSB	ENSG00000116120.9	0.48
DCUN1D5	ENSG00000137692.11	0.48
SHQ1	ENSG00000144736.13	0.48
UBAP2L	ENSG00000143569.18	0.48
KPNB1	ENSG00000108424.9	0.48
ALKBH8	ENSG00000137760.14	0.48
ATP1B3	ENSG00000069849.10	0.48
MRPL19	ENSG00000115364.13	0.48
LARS	ENSG00000133706.17	0.48
MFN1	ENSG00000171109.18	0.48
ZNF639	ENSG00000121864.9	0.48
MAK16	ENSG00000198042.10	0.48
UTP6	ENSG00000108651.9	0.48
NCL	ENSG00000115053.15	0.48
POLR3B	ENSG00000013503.9	0.48
GRSF1	ENSG00000132463.13	0.48
GOLGA5	ENSG00000066455.12	0.48
UBP1	ENSG00000153560.11	0.47
COPB1	ENSG00000129083.12	0.47
EFTUD2	ENSG00000108883.12	0.47
SLC25A36	ENSG00000114120.11	0.47
GSK3B	ENSG00000082701.14	0.47
TOP2B	ENSG00000077097.13	0.47
RPAP2	ENSG00000122484.8	0.47
ATP2C1	ENSG00000017260.19	0.47
NLN	ENSG00000123213.22	0.47
SF3B1	ENSG00000115524.15	0.47
SFPQ	ENSG00000116560.10	0.47
SYNCRIP	ENSG00000135316.17	0.47
GNAI3	ENSG00000065135.8	0.47
CDV3	ENSG00000091527.15	0.47
USP24	ENSG00000162402.12	0.47
NAA35	ENSG00000135040.15	0.47
NAF1	ENSG00000145414.8	0.47
POLQ	ENSG00000051341.13	0.47
TXNRD3	ENSG00000197763.12	0.47
DIEXF	ENSG00000117597.17	0.47
OXSR1	ENSG00000172939.8	0.47
EIF4G1	ENSG00000114867.19	0.47
HPS3	ENSG00000163755.8	0.47
PNO1	ENSG00000115946.7	0.47
TSR1	ENSG00000167721.10	0.47
PSME4	ENSG00000068878.14	0.47
PPAT	ENSG00000128059.8	0.47
OXSM	ENSG00000151093.7	0.47
CHTOP	ENSG00000160679.12	0.47
WDR26	ENSG00000162923.14	0.47
PWP1	ENSG00000136045.11	0.47
FUBP1	ENSG00000162613.16	0.47
ABCE1	ENSG00000164163.10	0.47
SBNO1	ENSG00000139697.11	0.46
ZW10	ENSG00000086827.8	0.46
EPT1	ENSG00000138018.17	0.46
SRSF10	ENSG00000188529.14	0.46
USP10	ENSG00000103194.15	0.46
RPE	ENSG00000197713.14	0.46
CCDC14	ENSG00000175455.14	0.46
KCTD3	ENSG00000136636.12	0.46
FBXO28	ENSG00000143756.11	0.46
ZDHHC23	ENSG00000184307.13	0.46
MAT2A	ENSG00000168906.12	0.46
PMS1	ENSG00000064933.16	0.46
RPN1	ENSG00000163902.11	0.46
CUL3	ENSG00000036257.12	0.46
GPBP1L1	ENSG00000159592.10	0.46
C3orf33	ENSG00000174928.15	0.46
TUG1	ENSG00000253352.8	0.46
MORC2	ENSG00000133422.12	0.46
RARS	ENSG00000113643.8	0.46
PAK1IP1	ENSG00000111845.4	0.46
ZC3H14	ENSG00000100722.18	0.46
PRKDC	ENSG00000253729.7	0.46
RCOR1	ENSG00000089902.9	0.46
PSMD5	ENSG00000095261.13	0.46
FBXO11	ENSG00000138081.19	0.46
METTL3	ENSG00000165819.11	0.46
DTX3L	ENSG00000163840.9	0.46
RNF6	ENSG00000127870.16	0.46
CCNK	ENSG00000090061.17	0.46
PDS5A	ENSG00000121892.14	0.46
CPSF2	ENSG00000165934.12	0.46
THUMPD3	ENSG00000134077.15	0.46
IQCB1	ENSG00000173226.16	0.46
CEP83	ENSG00000173588.14	0.46
TXLNG	ENSG00000086712.12	0.46
TBL1XR1	ENSG00000177565.15	0.46
RMND5A	ENSG00000153561.12	0.46
STXBP3	ENSG00000116266.10	0.46
PES1	ENSG00000100029.17	0.46

## Sheet: Functional Annotation Chart
Category	Term	Count	%	PValue	Genes	List Total	Pop Hits	Pop Total	Fold Enrichment	Bonferroni	Benjamini	FDR
GOTERM_MF_DIRECT	GO:0044822~poly(A) RNA binding	56	29.1667	2.02981e-22	8880, 9343, 11222, 51377, 6421, 9790, 11198, 1665, 64318, 9100, 10199, 87178, 79882, 64216, 79954, 10153, 55127, 23451, 23160, 1660, 1981, 85476, 84549, 8539, 26354, 5591, 4691, 7555, 6184, 27042, 170506, 92345, 51068, 55720, 23481, 54931, 23350, 10772, 3837, 55149, 2926, 9898, 22868, 10492, 8087, 26097, 23560, 4528, 7756, 23435, 84319, 22916, 56902, 9188, 23082, 6426	182	1129	16881	4.60067	6.04882e-20	6.04882e-20	2.70967e-19
GOTERM_CC_DIRECT	GO:0005654~nucleoplasm	79	41.1458	5.36877e-19	8880, 151636, 9343, 5917, 7707, 5062, 6421, 11198, 9790, 9100, 10199, 55813, 79882, 84172, 5885, 10440, 9657, 53981, 55127, 55759, 79718, 23451, 23160, 56339, 80232, 1660, 51095, 10914, 4976, 7342, 10721, 8452, 545, 55703, 9015, 8539, 26354, 4691, 5591, 27042, 11073, 7514, 51193, 205564, 51068, 5711, 55720, 55164, 23481, 3840, 54931, 25909, 23350, 8812, 6049, 10274, 10772, 55003, 83732, 23244, 38…	185	2784	18224	2.79531	1.26166e-16	1.26166e-16	6.90662e-16
GOTERM_CC_DIRECT	GO:0005730~nucleolus	37	19.2708	2.37157e-13	27042, 7514, 205564, 51068, 55720, 55164, 23481, 9790, 1665, 64318, 10199, 55813, 79882, 84172, 11137, 79954, 55003, 55127, 55759, 55573, 7155, 79871, 9816, 23160, 1660, 8087, 80204, 26097, 23560, 25917, 7756, 84549, 56902, 26354, 9188, 4691, 5591	185	857	18224	4.25298	5.57288e-11	2.78644e-11	3.05067e-10
KEGG_PATHWAY	hsa03008:Ribosome biogenesis in eukaryotes	11	5.72917	1.74843e-08	83732, 23560, 9790, 55127, 10199, 7514, 55813, 55341, 51068, 23160, 26354	73	87	6879	11.9145	2.27296e-06	2.27296e-06	2.03614e-05
GOTERM_MF_DIRECT	GO:0003723~RNA binding	22	11.4583	4.36452e-07	8880, 53981, 10056, 7528, 7514, 11222, 92345, 2926, 10492, 23481, 8087, 51095, 10914, 23350, 25917, 1981, 23435, 87178, 22916, 4691, 6426, 10772	182	547	16881	3.73046	0.000130054	6.50293e-05	0.000582636
GOTERM_CC_DIRECT	GO:0005694~chromosome	10	5.20833	1.17121e-06	11198, 23244, 10721, 10199, 11073, 10274, 545, 5885, 23481, 80204	185	105	18224	9.38172	0.000275195	9.17402e-05	0.00150668
GOTERM_BP_DIRECT	GO:0042254~ribosome biogenesis	7	3.64583	2.14938e-06	54680, 92345, 55341, 26354, 9816, 55720, 23481	182	36	16792	17.9402	0.0017824	0.0017824	0.00331522
GOTERM_BP_DIRECT	GO:0006364~rRNA processing	13	6.77083	3.63192e-06	83732, 27042, 55127, 55759, 92345, 23160, 55720, 23481, 9790, 10199, 55813, 56902, 9188	182	214	16792	5.60481	0.00300996	0.00150611	0.00560182
GOTERM_CC_DIRECT	GO:0005829~cytosol	60	31.25	3.7387e-06	6120, 55787, 151636, 10342, 5917, 1315, 159, 51377, 5062, 55435, 8833, 5885, 51134, 9657, 1894, 10056, 22880, 55699, 51520, 6885, 1660, 1981, 8452, 55703, 5591, 7555, 2058, 56922, 170506, 7514, 2932, 5711, 55164, 55720, 3840, 25909, 23198, 10274, 7372, 8893, 10772, 83732, 23244, 3837, 5096, 3836, 6814, 9276, 7155, 3376, 79876, 9183, 5471, 22916, 55341, 4144, 56902, 64422, 55347, 91801	185	3315	18224	1.78295	0.000878211	0.000219625	0.00480952
GOTERM_MF_DIRECT	GO:0005515~protein binding	125	65.1042	4.48278e-06	8880, 9343, 10342, 1315, 159, 51377, 6421, 87178, 79882, 84343, 9657, 1894, 55759, 79718, 23451, 6885, 80232, 23317, 1981, 10914, 10721, 80218, 116150, 545, 8723, 85476, 8539, 201562, 26354, 4691, 26984, 7555, 56922, 6184, 170506, 54680, 7514, 92345, 51193, 205564, 55164, 23481, 3840, 54931, 23198, 55669, 10274, 55003, 83732, 7528, 152185, 3837, 3836, 6814, 79577, 9898, 10492, 2773, 80204, 23186,…	182	8785	16881	1.31976	0.00133498	0.000445192	0.00598408
GOTERM_CC_DIRECT	GO:0005634~nucleus	84	43.75	6.59947e-06	8880, 151636, 5378, 51377, 6421, 28976, 11198, 9790, 1665, 64318, 9100, 6259, 79882, 84172, 10153, 1894, 55127, 22880, 79718, 51520, 23451, 6885, 56339, 1660, 10914, 1981, 7342, 8452, 9015, 8539, 26354, 4691, 114112, 7555, 9801, 152518, 27042, 170506, 11073, 7514, 92345, 2932, 51193, 205564, 51068, 55720, 23481, 25909, 23198, 23350, 8812, 6049, 10274, 7372, 11137, 8893, 57092, 10772, 23244, 7528,…	185	5415	18224	1.5281	0.00154968	0.000310128	0.00848951
GOTERM_MF_DIRECT	GO:0000049~tRNA binding	7	3.64583	1.68754e-05	51095, 25917, 5917, 55699, 83939, 3376, 91801	182	51	16881	12.7308	0.00501629	0.00125644	0.0225253
GOTERM_MF_DIRECT	GO:0003924~GTPase activity	12	6.25	4.57918e-05	23560, 9790, 4528, 9343, 4976, 55669, 29083, 85476, 55341, 26354, 2773, 55720	182	234	16881	4.75655	0.0135536	0.00272553	0.0611119
GOTERM_MF_DIRECT	GO:0005524~ATP binding	34	17.7083	4.99763e-05	84451, 170506, 5917, 2932, 5378, 5062, 9790, 8833, 1665, 6259, 83732, 10056, 5096, 55149, 27032, 55699, 7155, 51520, 8607, 6885, 1660, 3376, 79876, 6059, 51095, 10914, 10721, 545, 9943, 4144, 9188, 5591, 2058, 56922	182	1495	16881	2.10943	0.0147829	0.00247914	0.0666947
GOTERM_BP_DIRECT	GO:0006418~tRNA aminoacylation for protein translation	6	3.125	6.67203e-05	10056, 5917, 55699, 51520, 3376, 2058	182	40	16792	13.8396	0.0538742	0.0182906	0.102862
GOTERM_CC_DIRECT	GO:0005737~cytoplasm	78	40.625	8.15646e-05	151636, 9343, 10342, 5917, 83939, 1315, 159, 5062, 6421, 8833, 1665, 9100, 6259, 87178, 79882, 84172, 1894, 10056, 22880, 55699, 51520, 6885, 80232, 1660, 56954, 54995, 23317, 6059, 10914, 1981, 4976, 7342, 80218, 8723, 8539, 2058, 170506, 11073, 7514, 92345, 1371, 2932, 51068, 23358, 55164, 23481, 6049, 7372, 8893, 10772, 7528, 152185, 3837, 3836, 79577, 2926, 7155, 55573, 9898, 79871, 8607, 277…	185	5222	18224	1.4714	0.0189859	0.00318965	0.104877
GOTERM_BP_DIRECT	GO:0006396~RNA processing	8	4.16667	8.54662e-05	51095, 23350, 170506, 10199, 87178, 2926, 10492, 1660	182	97	16792	7.60938	0.0684822	0.0175786	0.131744
GOTERM_BP_DIRECT	GO:0000398~mRNA splicing, via spliceosome	11	5.72917	0.000150472	53981, 10914, 1665, 9343, 22916, 10492, 23451, 56339, 1660, 6426, 10772	182	222	16792	4.57163	0.117416	0.0246708	0.231841
GOTERM_CC_DIRECT	GO:0016607~nuclear speck	10	5.20833	0.000209579	23198, 9343, 64318, 23435, 79882, 23451, 56339, 6426, 26097, 10772	185	201	18224	4.9009	0.0480628	0.0070119	0.269276
GOTERM_BP_DIRECT	GO:0006378~mRNA polyadenylation	5	2.60417	0.000218385	53981, 10914, 2926, 79577, 55149	182	28	16792	16.4757	0.165798	0.0297614	0.336313
GOTERM_MF_DIRECT	GO:0005525~GTP binding	14	7.29167	0.000263151	9343, 159, 200894, 55720, 2773, 9790, 23560, 4528, 4976, 55669, 29083, 55341, 85476, 26354	182	384	16881	3.38161	0.0754327	0.0111417	0.350721
GOTERM_CC_DIRECT	GO:0016020~membrane	40	20.8333	0.000299379	152518, 6184, 9343, 5917, 7514, 1315, 51068, 23481, 6259, 87178, 5885, 9950, 10056, 53981, 55127, 3837, 27032, 8607, 10492, 2773, 1660, 3376, 8087, 23560, 9183, 23317, 6059, 1981, 55631, 4976, 8452, 8723, 55341, 8539, 26354, 9188, 26984, 4691, 5591, 2058	185	2200	18224	1.79106	0.067946	0.008757	0.38445
GOTERM_BP_DIRECT	GO:0000462~maturation of SSU-rRNA from tricistronic rRNA transcript (SSU-rRNA, 5.8S rRNA, LSU-rRNA)	5	2.60417	0.00037087	9790, 27042, 55127, 55813, 55720	182	32	16792	14.4162	0.264996	0.0430296	0.570513
GOTERM_CC_DIRECT	GO:0005739~mitochondrion	28	14.5833	0.000395877	5917, 56945, 1371, 2932, 55186, 28976, 54931, 55669, 87178, 29083, 10440, 64216, 55127, 5096, 55149, 2926, 55699, 22868, 56954, 54995, 6059, 51095, 4528, 4976, 85476, 114112, 55347, 56922	185	1331	18224	2.0723	0.0888515	0.0102856	0.508078
GOTERM_BP_DIRECT	GO:0006974~cellular response to DNA damage stimulus	10	5.20833	0.000432623	200933, 7528, 23198, 151636, 10721, 8812, 11073, 9100, 545, 91801	182	208	16792	4.43576	0.301734	0.0439015	0.665212
KEGG_PATHWAY	hsa00970:Aminoacyl-tRNA biosynthesis	6	3.125	0.00059424	10056, 5917, 55699, 51520, 3376, 2058	73	66	6879	8.56663	0.074364	0.0379002	0.689837
GOTERM_MF_DIRECT	GO:0000166~nucleotide binding	12	6.25	0.00135076	23350, 23435, 22916, 2926, 55149, 10492, 23082, 4691, 6421, 91801, 6426, 10772	182	348	16881	3.19837	0.331553	0.0491033	1.78822
GOTERM_BP_DIRECT	GO:0043161~proteasome-mediated ubiquitin-dependent protein catabolic process	9	4.6875	0.00163418	200933, 23198, 6049, 8452, 79718, 2932, 5711, 57092, 64795	182	203	16792	4.09051	0.742692	0.140007	2.49112
GOTERM_MF_DIRECT	GO:0034511~U3 snoRNA binding	3	1.5625	0.0016671	9790, 27042, 55720	182	6	16881	46.3764	0.391775	0.0537473	2.20271
GOTERM_BP_DIRECT	GO:0042255~ribosome assembly	3	1.5625	0.00168457	9790, 83939, 55720	182	6	16792	46.1319	0.753248	0.130587	2.56699
KEGG_PATHWAY	hsa03013:RNA transport	8	4.16667	0.00202874	51095, 1981, 3837, 7514, 22916, 51068, 8893, 8087	73	172	6879	4.38292	0.23203	0.0842405	2.33722
GOTERM_BP_DIRECT	GO:0031124~mRNA 3'-end processing	5	2.60417	0.00204293	53981, 10914, 22916, 6426, 26097	182	50	16792	9.22637	0.816835	0.14299	3.10507
GOTERM_MF_DIRECT	GO:0003729~mRNA binding	7	3.64583	0.00228871	22916, 2926, 83939, 23451, 56339, 8087, 6426	182	125	16881	5.19415	0.494809	0.0660028	3.01249
GOTERM_BP_DIRECT	GO:0019054~modulation by virus of host process	3	1.5625	0.00234169	3837, 3836, 3840	182	7	16792	39.5416	0.857139	0.149692	3.55152
KEGG_PATHWAY	hsa03040:Spliceosome	7	3.64583	0.0025641	23350, 1665, 9343, 22916, 23451, 6426, 10772	73	133	6879	4.95963	0.283775	0.0800538	2.9456
GOTERM_CC_DIRECT	GO:0030529~intracellular ribonucleoprotein complex	7	3.64583	0.0025974	9343, 7514, 2932, 10492, 1660, 4691, 2058	185	136	18224	5.07027	0.457292	0.0592881	3.2904
GOTERM_BP_DIRECT	GO:0000463~maturation of LSU-rRNA from tricistronic rRNA transcript (SSU-rRNA, 5.8S rRNA, LSU-rRNA)	3	1.5625	0.00395773	23560, 55759, 23481	182	9	16792	30.7546	0.9628	0.223677	5.93331
GOTERM_CC_DIRECT	GO:0035770~ribonucleoprotein granule	3	1.5625	0.00432585	2926, 22868, 8087	185	10	18224	29.5524	0.638965	0.0884568	5.42436
GOTERM_BP_DIRECT	GO:0051301~cell division	11	5.72917	0.00475133	9183, 23244, 152185, 7756, 8812, 10274, 79577, 205564, 5885, 8607, 2773	182	350	16792	2.89972	0.980803	0.245996	7.0827
GOTERM_MF_DIRECT	GO:0002161~aminoacyl-tRNA editing activity	3	1.5625	0.00486201	55699, 51520, 3376	182	10	16881	27.8258	0.765995	0.123692	6.29917
GOTERM_BP_DIRECT	GO:0006369~termination of RNA polymerase II transcription	5	2.60417	0.00501614	53981, 10914, 22916, 6426, 26097	182	64	16792	7.2081	0.984608	0.242899	7.46332
GOTERM_BP_DIRECT	GO:0007062~sister chromatid cohesion	6	3.125	0.00514793	9183, 23244, 25909, 7514, 10274, 5885	182	103	16792	5.37459	0.98621	0.234892	7.65218
GOTERM_CC_DIRECT	GO:0032040~small-subunit processome	4	2.08333	0.00522658	27042, 55127, 10199, 55813	185	35	18224	11.2581	0.708136	0.0975322	6.51912
GOTERM_CC_DIRECT	GO:0030686~90S preribosome	3	1.5625	0.00525217	9790, 55127, 84319	185	11	18224	26.8658	0.709895	0.0908028	6.55005
GOTERM_BP_DIRECT	GO:0001649~osteoblast differentiation	6	3.125	0.00536172	23317, 23560, 10492, 9188, 1660, 3376	182	104	16792	5.32291	0.988463	0.23086	7.95781
GOTERM_BP_DIRECT	GO:0009168~purine ribonucleoside monophosphate biosynthetic process	3	1.5625	0.00833562	8833, 5471, 159	182	13	16792	21.2916	0.999039	0.320213	12.1122
GOTERM_CC_DIRECT	GO:0000776~kinetochore	5	2.60417	0.00914936	9183, 7756, 7514, 23160, 23219	185	81	18224	6.08075	0.884674	0.142973	11.152
GOTERM_BP_DIRECT	GO:0008380~RNA splicing	7	3.64583	0.00926356	1665, 9343, 10199, 23435, 22916, 10492, 6421	182	166	16792	3.89064	0.999558	0.334061	13.3722
GOTERM_BP_DIRECT	GO:0007005~mitochondrion organization	5	2.60417	0.00959283	1981, 4976, 55186, 23082, 64216	182	77	16792	5.99115	0.999665	0.329696	13.8152
GOTERM_CC_DIRECT	GO:0031011~Ino80 complex	3	1.5625	0.00976467	7528, 8607, 51377	185	15	18224	19.7016	0.900338	0.142498	11.8592
GOTERM_BP_DIRECT	GO:0006366~transcription from RNA polymerase II promoter	13	6.77083	0.00981012	8880, 11198, 152518, 8812, 23435, 22916, 7707, 10274, 51193, 9015, 5885, 9188, 10153	182	513	16792	2.33807	0.999721	0.322705	14.1064
GOTERM_CC_DIRECT	GO:0042645~mitochondrial nucleoid	4	2.08333	0.0105287	54931, 2926, 22868, 64216	185	45	18224	8.75628	0.916872	0.143979	12.7301
GOTERM_BP_DIRECT	GO:1904874~positive regulation of telomerase RNA localization to Cajal body	3	1.5625	0.0110636	92345, 8607, 55164	182	15	16792	18.4527	0.999902	0.342774	15.7684
GOTERM_BP_DIRECT	GO:0006450~regulation of translational fidelity	3	1.5625	0.0110636	55699, 51520, 3376	182	15	16792	18.4527	0.999902	0.342774	15.7684
GOTERM_CC_DIRECT	GO:0000785~chromatin	5	2.60417	0.0126215	23244, 25909, 10274, 5885, 6421	185	89	18224	5.53416	0.949457	0.161034	15.0751
GOTERM_BP_DIRECT	GO:0006397~mRNA processing	7	3.64583	0.0131017	1665, 9343, 23435, 79882, 56339, 6421, 6426	182	179	16792	3.60808	0.999982	0.378689	18.4064
GOTERM_BP_DIRECT	GO:0006281~DNA repair	8	4.16667	0.0138985	11198, 23244, 23198, 10721, 11073, 545, 8607, 51377	182	235	16792	3.14089	0.999991	0.383704	19.4166
GOTERM_CC_DIRECT	GO:0015030~Cajal body	4	2.08333	0.014788	9343, 7514, 55341, 55164	185	51	18224	7.72613	0.969837	0.176759	17.4412
GOTERM_BP_DIRECT	GO:0008156~negative regulation of DNA replication	3	1.5625	0.0175174	23560, 23244, 545	182	19	16792	14.568	1	0.443858	23.8593
GOTERM_BP_DIRECT	GO:0075733~intracellular transport of virus	4	2.08333	0.0175676	3837, 3836, 7514, 3840	182	51	16792	7.23637	1	0.432092	23.9193
GOTERM_BP_DIRECT	GO:0032481~positive regulation of type I interferon production	4	2.08333	0.0175676	170506, 55703, 1660, 5591	182	51	16792	7.23637	1	0.432092	23.9193
GOTERM_CC_DIRECT	GO:0005759~mitochondrial matrix	9	4.6875	0.0182915	6059, 51095, 54931, 5096, 55699, 85476, 64216, 55347, 56922	185	327	18224	2.71123	0.986941	0.20414	21.1394
GOTERM_CC_DIRECT	GO:0000775~chromosome, centromeric region	4	2.08333	0.0198878	9183, 23244, 10274, 5885	185	57	18224	6.91285	0.991091	0.210248	22.7731
GOTERM_MF_DIRECT	GO:0030515~snoRNA binding	3	1.5625	0.0210042	55127, 55813, 9188	182	21	16881	13.2504	0.998211	0.409721	24.6766
GOTERM_MF_DIRECT	GO:0004822~isoleucine-tRNA ligase activity	2	1.04167	0.0213299	55699, 3376	182	2	16881	92.7527	0.99838	0.389964	25.0105
GOTERM_BP_DIRECT	GO:0000479~endonucleolytic cleavage of tricistronic rRNA transcript (SSU-rRNA, 5.8S rRNA, LSU-rRNA)	2	1.04167	0.0214423	9790, 55720	182	2	16792	92.2637	1	0.486406	28.4182
GOTERM_BP_DIRECT	GO:0000964~mitochondrial RNA 5'-end processing	2	1.04167	0.0214423	54931, 87178	182	2	16792	92.2637	1	0.486406	28.4182
GOTERM_BP_DIRECT	GO:0006428~isoleucyl-tRNA aminoacylation	2	1.04167	0.0214423	55699, 3376	182	2	16792	92.2637	1	0.486406	28.4182
GOTERM_MF_DIRECT	GO:0000287~magnesium ion binding	7	3.64583	0.0228059	10056, 10914, 4976, 55149, 9943, 159, 6885	182	204	16881	3.18269	0.998967	0.388023	26.5063
GOTERM_BP_DIRECT	GO:0006406~mRNA export from nucleus	5	2.60417	0.0230025	53981, 22916, 6426, 26097, 10772	182	100	16792	4.61319	1	0.498336	30.1585
GOTERM_BP_DIRECT	GO:0006607~NLS-bearing protein import into nucleus	3	1.5625	0.0252	3837, 3836, 3840	182	23	16792	12.0344	1	0.518325	32.5426
GOTERM_BP_DIRECT	GO:0043488~regulation of mRNA stability	5	2.60417	0.0253065	1981, 23198, 7514, 79882, 5711	182	103	16792	4.47882	1	0.507942	32.6561
GOTERM_MF_DIRECT	GO:0003743~translation initiation factor activity	4	2.08333	0.0277155	4528, 1981, 83939, 8893	182	61	16881	6.08215	0.99977	0.42787	31.2855
GOTERM_CC_DIRECT	GO:0031965~nuclear membrane	7	3.64583	0.0289732	23560, 9801, 55787, 25909, 3837, 7514, 6049	185	229	18224	3.01116	0.999002	0.280367	31.4927
GOTERM_BP_DIRECT	GO:0045815~positive regulation of gene expression, epigenetic	4	2.08333	0.0292924	84172, 9015, 23451, 9188	182	62	16792	5.9525	1	0.548869	36.7809
GOTERM_BP_DIRECT	GO:0000375~RNA splicing, via transesterification reactions	3	1.5625	0.0294661	10199, 23451, 10772	182	25	16792	11.0716	1	0.539647	36.9551
GOTERM_MF_DIRECT	GO:0032549~ribonucleoside binding	2	1.04167	0.0318245	84172, 55703	182	3	16881	61.8352	0.999935	0.452487	35.0625
GOTERM_BP_DIRECT	GO:0097681~double-strand break repair via alternative nonhomologous end joining	2	1.04167	0.0319914	10721, 5591	182	3	16792	61.5092	1	0.558591	39.4384
GOTERM_MF_DIRECT	GO:0004004~ATP-dependent RNA helicase activity	4	2.08333	0.0326177	170506, 1665, 9188, 1660	182	65	16881	5.70786	0.999949	0.44083	35.7691
GOTERM_BP_DIRECT	GO:0006302~double-strand break repair	4	2.08333	0.0343628	151636, 10721, 5885, 5591	182	66	16792	5.59174	1	0.574124	41.6868
GOTERM_CC_DIRECT	GO:0030687~preribosome, large subunit precursor	3	1.5625	0.0344363	55759, 84549, 23481	185	29	18224	10.1905	0.999735	0.312247	36.2889
GOTERM_MF_DIRECT	GO:0008139~nuclear localization sequence binding	3	1.5625	0.0360096	3837, 3836, 3840	182	28	16881	9.93779	0.999982	0.455103	38.7113
GOTERM_CC_DIRECT	GO:0005643~nuclear pore	4	2.08333	0.0363563	25909, 3837, 3836, 3840	185	72	18224	5.47267	0.999834	0.315035	37.8996
KEGG_PATHWAY	hsa00230:Purine metabolism	6	3.125	0.0365709	8833, 5471, 87178, 84172, 55703, 159	73	176	6879	3.21248	0.992119	0.620411	35.2003
GOTERM_BP_DIRECT	GO:0035690~cellular response to drug	4	2.08333	0.0384441	9343, 5471, 7372, 8893	182	69	16792	5.34862	1	0.605313	45.3746
GOTERM_CC_DIRECT	GO:0005758~mitochondrial intermembrane space	4	2.08333	0.0389497	4976, 87178, 1371, 57486	185	74	18224	5.32476	0.999912	0.322272	40.0156
GOTERM_CC_DIRECT	GO:0017101~aminoacyl-tRNA synthetase multienzyme complex	2	1.04167	0.039782	5917, 2058	185	4	18224	49.2541	0.999928	0.317227	40.6804
GOTERM_CC_DIRECT	GO:0070545~PeBoW complex	2	1.04167	0.039782	55759, 23481	185	4	18224	49.2541	0.999928	0.317227	40.6804
GOTERM_CC_DIRECT	GO:0097452~GAIT complex	2	1.04167	0.039782	10492, 2058	185	4	18224	49.2541	0.999928	0.317227	40.6804
KEGG_PATHWAY	hsa04110:Cell cycle	5	2.60417	0.0404621	10274, 545, 2932, 5885, 5591	73	124	6879	3.79971	0.995343	0.591355	38.1834
GOTERM_BP_DIRECT	GO:0000466~maturation of 5.8S rRNA from tricistronic rRNA transcript (SSU-rRNA, 5.8S rRNA, LSU-rRNA)	2	1.04167	0.0424274	55759, 23481	182	4	16792	46.1319	1	0.631953	48.7625
GOTERM_BP_DIRECT	GO:0045876~positive regulation of sister chromatid cohesion	2	1.04167	0.0424274	5885, 6421	182	4	16792	46.1319	1	0.631953	48.7625
GOTERM_BP_DIRECT	GO:0006511~ubiquitin-dependent protein catabolic process	6	3.125	0.047445	9100, 6049, 8452, 23358, 51377, 80204	182	182	16792	3.04166	1	0.663912	52.7508
KEGG_PATHWAY	hsa00250:Alanine, aspartate and glutamate metabolism	3	1.5625	0.0514906	5471, 159, 56954	73	35	6879	8.0771	0.998964	0.625346	45.9696
GOTERM_BP_DIRECT	GO:2000738~positive regulation of stem cell differentiation	2	1.04167	0.0527515	11137, 2932	182	5	16792	36.9055	1	0.693858	56.6515
GOTERM_BP_DIRECT	GO:0009113~purine nucleobase biosynthetic process	2	1.04167	0.0527515	8833, 5471	182	5	16792	36.9055	1	0.693858	56.6515
GOTERM_BP_DIRECT	GO:0070934~CRD-mediated mRNA stabilization	2	1.04167	0.0527515	10492, 1660	182	5	16792	36.9055	1	0.693858	56.6515
GOTERM_BP_DIRECT	GO:0043631~RNA polyadenylation	2	1.04167	0.0527515	10914, 87178	182	5	16792	36.9055	1	0.693858	56.6515
GOTERM_CC_DIRECT	GO:0005844~polysome	3	1.5625	0.0562335	60560, 1981, 8087	185	38	18224	7.77696	0.999999	0.407328	52.5051
GOTERM_CC_DIRECT	GO:0043231~intracellular membrane-bounded organelle	11	5.72917	0.057139	23317, 7514, 6049, 55149, 205564, 9015, 84549, 1315, 8607, 79876, 26097	185	558	18224	1.94192	0.999999	0.400761	53.088
GOTERM_BP_DIRECT	GO:0006446~regulation of translational initiation	3	1.5625	0.0573191	4528, 1981, 22916	182	36	16792	7.68864	1	0.715273	59.7659
GOTERM_BP_DIRECT	GO:0090307~mitotic spindle assembly	3	1.5625	0.0573191	3837, 152185, 7756	182	36	16792	7.68864	1	0.715273	59.7659
GOTERM_CC_DIRECT	GO:0000777~condensed chromosome kinetochore	4	2.08333	0.0580018	9183, 25909, 7756, 23219	185	87	18224	4.52911	0.999999	0.394372	53.6372
GOTERM_BP_DIRECT	GO:0006890~retrograde vesicle-mediated transport, Golgi to ER	4	2.08333	0.0588063	9183, 9276, 23760, 1315	182	82	16792	4.50067	1	0.715659	60.7339
GOTERM_CC_DIRECT	GO:0070937~CRD-mediated mRNA stability complex	2	1.04167	0.0590787	10492, 1660	185	6	18224	32.836	0.999999	0.389493	54.3145
GOTERM_BP_DIRECT	GO:0007080~mitotic metaphase plate congression	3	1.5625	0.0601766	9183, 3837, 8452	182	37	16792	7.48084	1	0.715324	61.6065
GOTERM_MF_DIRECT	GO:0050733~RS domain binding	2	1.04167	0.0626417	6426, 10772	182	6	16881	30.9176	1	0.637455	57.8345
GOTERM_MF_DIRECT	GO:0002151~G-quadruplex RNA binding	2	1.04167	0.0626417	170506, 8087	182	6	16881	30.9176	1	0.637455	57.8345
GOTERM_BP_DIRECT	GO:0031442~positive regulation of mRNA 3'-end processing	2	1.04167	0.0629648	22916, 79577	182	6	16792	30.7546	1	0.723406	63.3263
GOTERM_BP_DIRECT	GO:0000055~ribosomal large subunit export from nucleus	2	1.04167	0.0629648	7514, 51068	182	6	16792	30.7546	1	0.723406	63.3263
GOTERM_MF_DIRECT	GO:0003676~nucleic acid binding	17	8.85417	0.0640653	7528, 170506, 7707, 51193, 10492, 27107, 1660, 6421, 23350, 23435, 84549, 23082, 4691, 7555, 6426, 10772, 91801	182	985	16881	1.60081	1	0.627129	58.6814
GOTERM_BP_DIRECT	GO:0070125~mitochondrial translational elongation	4	2.08333	0.0640992	9801, 56945, 11222, 85476	182	85	16792	4.34182	1	0.7216	64.0051
GOTERM_BP_DIRECT	GO:0015031~protein transport	9	4.6875	0.0646049	1894, 23317, 9183, 25909, 8723, 55341, 51068, 26984, 55435	182	395	16792	2.10221	1	0.716298	64.3039
GOTERM_BP_DIRECT	GO:0006368~transcription elongation from RNA polymerase II promoter	4	2.08333	0.0659108	11198, 8812, 22916, 79577	182	86	16792	4.29134	1	0.715666	65.0649
GOTERM_CC_DIRECT	GO:0071013~catalytic step 2 spliceosome	4	2.08333	0.0663031	9343, 10492, 23451, 6426	185	92	18224	4.28296	1	0.415731	58.6271
GOTERM_CC_DIRECT	GO:0005813~centrosome	9	4.6875	0.0677918	64770, 152185, 11073, 2932, 23160, 2773, 1660, 56954, 9657	185	426	18224	2.08116	1	0.412662	59.4677
GOTERM_MF_DIRECT	GO:0019843~rRNA binding	3	1.5625	0.0684005	27042, 22868, 9188	182	40	16881	6.95646	1	0.634112	61.1645
GOTERM_CC_DIRECT	GO:0030133~transport vesicle	4	2.08333	0.0715307	9276, 1315, 55435, 9950	185	95	18224	4.14771	1	0.42018	61.51
GOTERM_BP_DIRECT	GO:0000492~box C/D snoRNP assembly	2	1.04167	0.0730687	54680, 8607	182	7	16792	26.3611	1	0.745655	68.9735
GOTERM_CC_DIRECT	GO:0016363~nuclear matrix	4	2.08333	0.0751157	25909, 7528, 8607, 6421	185	97	18224	4.06219	1	0.426542	63.3787
GOTERM_CC_DIRECT	GO:0005743~mitochondrial inner membrane	9	4.6875	0.0791963	9801, 4976, 56945, 11222, 1371, 55186, 10440, 28976, 56922	185	441	18224	2.01037	1	0.434632	65.4037
GOTERM_MF_DIRECT	GO:0044212~transcription regulatory region DNA binding	6	3.125	0.0795643	23186, 7528, 170506, 79718, 51193, 6421	182	213	16881	2.61275	1	0.674707	66.9376
GOTERM_MF_DIRECT	GO:0004652~polynucleotide adenylyltransferase activity	2	1.04167	0.0826425	10914, 55149	182	8	16881	23.1882	1	0.672938	68.3835
GOTERM_BP_DIRECT	GO:0007049~cell cycle	6	3.125	0.0859853	55787, 79577, 545, 205564, 2773, 57092	182	217	16792	2.55107	1	0.795615	75.012
KEGG_PATHWAY	hsa00240:Pyrimidine metabolism	4	2.08333	0.0887648	87178, 7372, 84172, 55703	73	101	6879	3.732	0.999994	0.779202	66.1251
GOTERM_BP_DIRECT	GO:0006474~N-terminal protein amino acid acetylation	2	1.04167	0.0929525	60560, 80218	182	9	16792	20.5031	1	0.814923	77.7938
GOTERM_BP_DIRECT	GO:0006888~ER to Golgi vesicle-mediated transport	5	2.60417	0.0949395	9183, 9276, 8452, 1315, 26984	182	160	16792	2.88324	1	0.815426	78.5324
GOTERM_CC_DIRECT	GO:0005794~Golgi apparatus	14	7.29167	0.0980311	11073, 7707, 27032, 1315, 8607, 2773, 55435, 23560, 8452, 114885, 545, 11137, 51134, 9950	185	863	18224	1.59805	1	0.4998	73.4805

## Sheet: Gene conversion to ENTREZ human
From	To	Spec	ies Gene	Name
NCBP2	22916	Homo	sapiens	nuclear cap binding protein subunit 2(NCBP2)
NAF1	92345	Homo	sapiens	nuclear assembly factor 1 ribonucleoprotein(NAF1)
XPO1	7514	Homo	sapiens	exportin 1(XPO1)
FASTKD2	22868	Homo	sapiens	FAST kinase domains 2(FASTKD2)
ATP1B3	483	Homo	sapiens	ATPase Na+/K+ transporting subunit beta 3(ATP1B3)
NIT2	56954	Homo	sapiens	nitrilase family member 2(NIT2)
PITPNB	23760	Homo	sapiens	phosphatidylinositol transfer protein beta(PITPNB)
ZNF639	51193	Homo	sapiens	zinc finger protein 639(ZNF639)
SYNCRIP	10492	Homo	sapiens	synaptotagmin binding cytoplasmic RNA interacting protein(SYNCRIP)
IARS2	55699	Homo	sapiens	isoleucyl-tRNA synthetase 2, mitochondrial(IARS2)
NFXL1	152518	Homo	sapiens	nuclear transcription factor, X-box binding like 1(NFXL1)
CUL3	8452	Homo	sapiens	cullin 3(CUL3)
MAP3K7	6885	Homo	sapiens	mitogen-activated protein kinase kinase kinase 7(MAP3K7)
RAD21	5885	Homo	sapiens	RAD21 cohesin complex component(RAD21)
MAK16	84549	Homo	sapiens	MAK16 homolog(MAK16)
LRRC58	116064	Homo	sapiens	leucine rich repeat containing 58(LRRC58)
TARDBP	23435	Homo	sapiens	TAR DNA binding protein(TARDBP)
CPOX	1371	Homo	sapiens	coproporphyrinogen oxidase(CPOX)
FBXO28	23219	Homo	sapiens	F-box protein 28(FBXO28)
RPN1	6184	Homo	sapiens	ribophorin I(RPN1)
TFB2M	64216	Homo	sapiens	transcription factor B2, mitochondrial(TFB2M)
DHX36	170506	Homo	sapiens	DEAH-box helicase 36(DHX36)
DDX21	9188	Homo	sapiens	DExD-box helicase 21(DDX21)
API5	8539	Homo	sapiens	apoptosis inhibitor 5(API5)
PMS1	5378	Homo	sapiens	PMS1 homolog 1, mismatch repair system component(PMS1)
STAG1	10274	Homo	sapiens	stromal antigen 1(STAG1)
EIF2B5	8893	Homo	sapiens	eukaryotic translation initiation factor 2B subunit epsilon(EIF2B5)
GNL3	26354	Homo	sapiens	G protein nucleolar 3(GNL3)
CHTOP	26097	Homo	sapiens	chromatin target of PRMT1(CHTOP)
GTPBP4	23560	Homo	sapiens	GTP binding protein 4(GTPBP4)
CEP83	51134	Homo	sapiens	centrosomal protein 83(CEP83)
OPA1	4976	Homo	sapiens	OPA1, mitochondrial dynamin like GTPase(OPA1)
DTX3L	151636	Homo	sapiens	deltex E3 ubiquitin ligase 3L(DTX3L)
RCOR1	23186	Homo	sapiens	REST corepressor 1(RCOR1)
YY1	7528	Homo	sapiens	YY1 transcription factor(YY1)
GTPBP8	29083	Homo	sapiens	GTP binding protein 8 (putative)(GTPBP8)
EFTUD2	9343	Homo	sapiens	elongation factor Tu GTP binding domain containing 2(EFTUD2)
MTPAP	55149	Homo	sapiens	mitochondrial poly(A) polymerase(MTPAP)
TOPBP1	11073	Homo	sapiens	topoisomerase (DNA) II binding protein 1(TOPBP1)
NUDT16P1	152195	Homo	sapiens	nudix hydrolase 16 pseudogene 1(NUDT16P1)
ATP2C1	27032	Homo	sapiens	ATPase secretory pathway Ca2+ transporting 1(ATP2C1)
RARS	5917	Homo	sapiens	arginyl-tRNA synthetase(RARS)
SLC25A36	55186	Homo	sapiens	solute carrier family 25 member 36(SLC25A36)
ZNHIT6	54680	Homo	sapiens	zinc finger HIT-type containing 6(ZNHIT6)
PCCB	5096	Homo	sapiens	propionyl-CoA carboxylase beta subunit(PCCB)
DCUN1D5	84259	Homo	sapiens	defective in cullin neddylation 1 domain containing 5(DCUN1D5)
FBXO11	80204	Homo	sapiens	F-box protein 11(FBXO11)
IQCB1	9657	Homo	sapiens	IQ motif containing B1(IQCB1)
ADSS	159	Homo	sapiens	adenylosuccinate synthase(ADSS)
CDV3	55573	Homo	sapiens	CDV3 homolog(CDV3)
CNBP	7555	Homo	sapiens	CCHC-type zinc finger nucleic acid binding protein(CNBP)
GNAI3	2773	Homo	sapiens	G protein subunit alpha i3(GNAI3)
SRSF10	10772	Homo	sapiens	serine and arginine rich splicing factor 10(SRSF10)
GPBP1L1	60313	Homo	sapiens	GC-rich promoter binding protein 1 like 1(GPBP1L1)
WDR5B	54554	Homo	sapiens	WD repeat domain 5B(WDR5B)
HACD2	201562	Homo	sapiens	3-hydroxyacyl-CoA dehydratase 2(HACD2)
CCDC14	64770	Homo	sapiens	coiled-coil domain containing 14(CCDC14)
NOC3L	64318	Homo	sapiens	NOC3 like DNA replication regulator(NOC3L)
PNPT1	87178	Homo	sapiens	polyribonucleotide nucleotidyltransferase 1(PNPT1)
AHCTF1	25909	Homo	sapiens	AT-hook containing transcription factor 1(AHCTF1)
UBA5	79876	Homo	sapiens	ubiquitin like modifier activating enzyme 5(UBA5)
SNX4	8723	Homo	sapiens	sorting nexin 4(SNX4)
RIOK1	83732	Homo	sapiens	RIO kinase 1(RIOK1)
MTIF2	4528	Homo	sapiens	mitochondrial translational initiation factor 2(MTIF2)
NAA35	60560	Homo	sapiens	N(alpha)-acetyltransferase 35, NatC auxiliary subunit(NAA35)
PPAT	5471	Homo	sapiens	phosphoribosyl pyrophosphate amidotransferase(PPAT)
NAA50	80218	Homo	sapiens	N(alpha)-acetyltransferase 50, NatE catalytic subunit(NAA50)
METTL3	56339	Homo	sapiens	methyltransferase like 3(METTL3)
GFM1	85476	Homo	sapiens	G elongation factor mitochondrial 1(GFM1)
UBAP2L	9898	Homo	sapiens	ubiquitin associated protein 2 like(UBAP2L)
POLQ	10721	Homo	sapiens	DNA polymerase theta(POLQ)
FBXO45	200933	Homo	sapiens	F-box protein 45(FBXO45)
ZC3H14	79882	Homo	sapiens	zinc finger CCCH-type containing 14(ZC3H14)
DHX9	1660	Homo	sapiens	DExH-box helicase 9(DHX9)
TSR1	55720	Homo	sapiens	TSR1, ribosome maturation factor(TSR1)
RYK	6259	Homo	sapiens	receptor-like tyrosine kinase(RYK)
MRPS22	56945	Homo	sapiens	mitochondrial ribosomal protein S22(MRPS22)
MPHOSPH1	10199	Homo	sapiens M-phase phosphoprotein 10(MPHOSPH10)
EPRS	2058	Homo	sapiens	glutamyl-prolyl-tRNA synthetase(EPRS)
THUMPD3	25917	Homo	sapiens	THUMP domain containing 3(THUMPD3)
HEATR1	55127	Homo	sapiens	HEAT repeat containing 1(HEATR1)
PCNP	57092	Homo	sapiens	PEST proteolytic signal containing nuclear protein(PCNP)
KCTD3	51133	Homo	sapiens	potassium channel tetramerization domain containing 3(KCTD3)
OXSR1	9943	Homo	sapiens	oxidative stress responsive 1(OXSR1)
ATR	545	Homo	sapiens	ATR serine/threonine kinase(ATR)
ATG3	64422	Homo	sapiens	autophagy related 3(ATG3)
UBP1	7342	Homo	sapiens	upstream binding protein 1 (LBP-1a)(UBP1)
FXR1	8087	Homo	sapiens	FMR1 autosomal homolog 1(FXR1)
TRNT1	51095	Homo	sapiens	tRNA nucleotidyl transferase 1(TRNT1)
TBC1D23	55773	Homo	sapiens	TBC1 domain family member 23(TBC1D23)
RNF6	6049	Homo	sapiens	ring finger protein 6(RNF6)
RPE	6120	Homo	sapiens	ribulose-5-phosphate-3-epimerase(RPE)
MLK4	84451	Homo	sapiens	mixed lineage kinase 4(MLK4)
PPRC1	23082	Homo	sapiens	peroxisome proliferator-activated receptor gamma, coactivator-related 1(PPRC1)
SUPT16H	11198	Homo	sapiens	SPT16 homolog, facilitates chromatin remodeling subunit(SUPT16H)
ARL13B	200894	Homo	sapiens	ADP ribosylation factor like GTPase 13B(ARL13B)
SRSF1	6426	Homo	sapiens	serine and arginine rich splicing factor 1(SRSF1)
TAF1A	9015	Homo	sapiens	TATA-box binding protein associated factor, RNA polymerase I subunit A(TAF1A)
AP1AR	55435	Homo	sapiens	adaptor related protein complex 1 associated regulatory protein(AP1AR)
TIMM17A	10440	Homo	sapiens	translocase of inner mitochondrial membrane 17 homolog A (yeast)(TIMM17A)
HPS3	84343	Homo	sapiens	HPS3, biogenesis of lysosomal organelles complex 2 subunit 1(HPS3)
U2SURP	23350	Homo	sapiens	U2 snRNP associated SURP domain containing(U2SURP)
EIF2A	83939	Homo	sapiens	eukaryotic translation initiation factor 2A(EIF2A)
TRMT10C	54931	Homo	sapiens	tRNA methyltransferase 10C, mitochondrial RNase P subunit(TRMT10C)
SENP5	205564	Homo	sapiens	SUMO1/sentrin specific peptidase 5(SENP5)
SPICE1	152185	Homo	sapiens	spindle and centriole associated protein 1(SPICE1)
ZNF207	7756	Homo	sapiens	zinc finger protein 207(ZNF207)
FUBP1	8880	Homo	sapiens	far upstream element binding protein 1(FUBP1)
COPB2	9276	Homo	sapiens	coatomer protein complex subunit beta 2(COPB2)
C3orf33	285315	Homo	sapiens	chromosome 3 open reading frame 33(C3orf33)
PAK2	5062	Homo	sapiens	p21 (RAC1) activated kinase 2(PAK2)
RMND5A	64795	Homo	sapiens	required for meiotic nuclear division 5 homolog A(RMND5A)
DNAJC13	23317	Homo	sapiens	DnaJ heat shock protein family (Hsp40) member C13(DNAJC13)
ZNF148	7707	Homo	sapiens	zinc finger protein 148(ZNF148)
MCCC1	56922	Homo	sapiens	methylcrotonoyl-CoA carboxylase 1(MCCC1)
URB2	9816	Homo	sapiens	URB2 ribosome biogenesis 2 homolog (S. cerevisiae)(URB2)
COPB1	1315	Homo	sapiens	coatomer protein complex subunit beta 1(COPB1)
ABHD10	55347	Homo	sapiens	abhydrolase domain containing 10(ABHD10)
USP10	9100	Homo	sapiens	ubiquitin specific peptidase 10(USP10)
PSMD5	5711	Homo	sapiens	proteasome 26S subunit, non-ATPase 5(PSMD5)
GOLGA5	9950	Homo	sapiens	golgin A5(GOLGA5)
ACAD9	28976	Homo	sapiens	acyl-CoA dehydrogenase family member 9(ACAD9)
TOP2B	7155	Homo	sapiens	topoisomerase (DNA) II beta(TOP2B)
KPNB1	3837	Homo	sapiens	karyopherin subunit beta 1(KPNB1)
ZW10	9183	Homo	sapiens	zw10 kinetochore protein(ZW10)
ABCE1	6059	Homo	sapiens	ATP binding cassette subfamily E member 1(ABCE1)
TBL1XR1	79718	Homo	sapiens	transducin beta like 1 X-linked receptor 1(TBL1XR1)
CCNK	8812	Homo	sapiens	cyclin K(CCNK)
MRPL3	11222	Homo	sapiens	mitochondrial ribosomal protein L3(MRPL3)
DIEXF	27042	Homo	sapiens	digestive organ expansion factor homolog (zebrafish)(DIEXF)
STXBP3	6814	Homo	sapiens	syntaxin binding protein 3(STXBP3)
POLR1B	84172	Homo	sapiens	RNA polymerase I subunit B(POLR1B)
GMPS	8833	Homo	sapiens	guanine monophosphate synthase(GMPS)
MORC2	22880	Homo	sapiens	MORC family CW-type zinc finger 2(MORC2)
ECT2	1894	Homo	sapiens	epithelial cell transforming 2(ECT2)
NCL	4691	Homo	sapiens	nucleolin(NCL)
EIF4G1	1981	Homo	sapiens	eukaryotic translation initiation factor 4 gamma 1(EIF4G1)
CMSS1	84319	Homo	sapiens	cms1 ribosomal small subunit homolog (yeast)(CMSS1)
MFN1	55669	Homo	sapiens	mitofusin 1(MFN1)
UMPS	7372	Homo	sapiens	uridine monophosphate synthetase(UMPS)
NUS1	116150	Homo	sapiens	NUS1 dehydrodolichyl diphosphate synthase subunit(NUS1)
NOL10	79954	Homo	sapiens	nucleolar protein 10(NOL10)
UCHL5	51377	Homo	sapiens	ubiquitin C-terminal hydrolase L5(UCHL5)
FARSB	10056	Homo	sapiens	phenylalanyl-tRNA synthetase beta subunit(FARSB)
TXNRD3	114112	Homo	sapiens	thioredoxin reductase 3(TXNRD3)
OSBPL11	114885	Homo	sapiens	oxysterol binding protein like 11(OSBPL11)
KPNA4	3840	Homo	sapiens	karyopherin subunit alpha 4(KPNA4)
RUVBL1	8607	Homo	sapiens	RuvB like AAA ATPase 1(RUVBL1)
PSME4	23198	Homo	sapiens	proteasome activator subunit 4(PSME4)
USP24	23358	Homo	sapiens	ubiquitin specific peptidase 24(USP24)
CPSF2	53981	Homo	sapiens	cleavage and polyadenylation specific factor 2(CPSF2)
WDR43	23160	Homo	sapiens	WD repeat domain 43(WDR43)
KPNA1	3836	Homo	sapiens	karyopherin subunit alpha 1(KPNA1)
SBNO1	55206	Homo	sapiens	strawberry notch homolog 1(SBNO1)
TUG1	55000	Homo	sapiens	taurine up-regulated 1 (non-protein coding)(TUG1)
ZBTB11	27107	Homo	sapiens	zinc finger and BTB domain containing 11(ZBTB11)
UTP6	55813	Homo	sapiens	UTP6, small subunit processome component(UTP6)
TXLNG	55787	Homo	sapiens	taxilin gamma(TXLNG)
TFG	10342	Homo	sapiens	TRK-fused gene(TFG)
PRKDC	5591	Homo	sapiens	protein kinase, DNA-activated, catalytic polypeptide(PRKDC)
CDC73	79577	Homo	sapiens	cell division cycle 73(CDC73)
BMS1	9790	Homo	sapiens	BMS1, ribosome biogenesis factor(BMS1)
SHQ1	55164	Homo	sapiens	SHQ1, H/ACA ribonucleoprotein assembly factor(SHQ1)
IARS	3376	Homo	sapiens	isoleucyl-tRNA synthetase(IARS)
SF3B1	23451	Homo	sapiens	splicing factor 3b subunit 1(SF3B1)
ZDHHC23	254887	Homo	sapiens	zinc finger DHHC-type containing 23(ZDHHC23)
DHX15	1665	Homo	sapiens	DEAH-box helicase 15(DHX15)
CEBPZ	10153	Homo	sapiens	CCAAT/enhancer binding protein zeta(CEBPZ)
SEC22A	26984	Homo	sapiens	SEC22 homolog A, vesicle trafficking protein(SEC22A)
LSG1	55341	Homo	sapiens	large 60S subunit nuclear export GTPase 1(LSG1)
LARS	51520	Homo	sapiens	leucyl-tRNA synthetase(LARS)
MRPL19	9801	Homo	sapiens	mitochondrial ribosomal protein L19(MRPL19)
WDR12	55759	Homo	sapiens	WD repeat domain 12(WDR12)
NMD3	51068	Homo	sapiens	NMD3 ribosome export adaptor(NMD3)
ALKBH8	91801	Homo	sapiens	alkB homolog 8, tRNA methyltransferase(ALKBH8)
LRRC40	55631	Homo	sapiens	leucine rich repeat containing 40(LRRC40)
PDS5A	23244	Homo	sapiens	PDS5 cohesin associated factor A(PDS5A)
MAT2A	4144	Homo	sapiens	methionine adenosyltransferase 2A(MAT2A)
PNO1	56902	Homo	sapiens	partner of NOB1 homolog(PNO1)
PAK1IP1	55003	Homo	sapiens	PAK1 interacting protein 1(PAK1IP1)
GRSF1	2926	Homo	sapiens	G-rich RNA sequence binding factor 1(GRSF1)
POLR3B	55703	Homo	sapiens	RNA polymerase III subunit B(POLR3B)
OXSM	54995	Homo	sapiens	3-oxoacyl-ACP synthase, mitochondrial(OXSM)
PWP1	11137	Homo	sapiens	PWP1 homolog, endonuclein(PWP1)
PAPOLA	10914	Homo	sapiens	poly(A) polymerase alpha(PAPOLA)
RPAP2	79871	Homo	sapiens	RNA polymerase II associated protein 2(RPAP2)
WDR26	80232	Homo	sapiens	WD repeat domain 26(WDR26)
GSK3B	2932	Homo	sapiens	glycogen synthase kinase 3 beta(GSK3B)
SFPQ	6421	Homo	sapiens	splicing factor proline and glutamine rich(SFPQ)
ZBED4	9889	Homo	sapiens	zinc finger BED-type containing 4(ZBED4)
NLN	57486	Homo	sapiens	neurolysin(NLN)
PES1	23481	Homo	sapiens	pescadillo ribosomal biogenesis factor 1(PES1)

## Sheet: GO BP
Category	Term	Count	%	PValue	Genes	List Total	Pop Hits	Pop Total	Fold Enrichment	Bonferroni	Benjamini	FDR
GOTERM_BP_DIRECT	GO:0042254~ribosome biogenesis	7	3.64583	2.14938e-06	54680, 92345, 55341, 26354, 9816, 55720, 23481	182	36	16792	17.9402	0.00178025	0.00178025	0.00331469
GOTERM_BP_DIRECT	GO:0006364~rRNA processing	13	6.77083	3.63192e-06	83732, 27042, 55127, 55759, 92345, 23160, 55720, 23481, 9790, 10199, 55813, 56902, 9188	182	214	16792	5.60481	0.00300633	0.0015043	0.00560093
GOTERM_BP_DIRECT	GO:0006418~tRNA aminoacylation for protein translation	6	3.125	6.67203e-05	10056, 5917, 55699, 51520, 3376, 2058	182	40	16792	13.8396	0.053811	0.0182687	0.102845
GOTERM_BP_DIRECT	GO:0006396~RNA processing	8	4.16667	8.54662e-05	51095, 23350, 170506, 10199, 87178, 2926, 10492, 1660	182	97	16792	7.60938	0.0684026	0.0175577	0.131723
GOTERM_BP_DIRECT	GO:0000398~mRNA splicing, via spliceosome	11	5.72917	0.000150472	53981, 10914, 1665, 9343, 22916, 10492, 23451, 56339, 1660, 6426, 10772	182	222	16792	4.57163	0.117283	0.0246415	0.231804
GOTERM_BP_DIRECT	GO:0006378~mRNA polyadenylation	5	2.60417	0.000218385	53981, 10914, 2926, 79577, 55149	182	28	16792	16.4757	0.165615	0.029726	0.33626
GOTERM_BP_DIRECT	GO:0000462~maturation of SSU-rRNA from tricistronic rRNA transcript (SSU-rRNA, 5.8S rRNA, LSU-rRNA)	5	2.60417	0.00037087	9790, 27042, 55127, 55813, 55720	182	32	16792	14.4162	0.264723	0.0429789	0.570423
GOTERM_BP_DIRECT	GO:0006974~cellular response to DNA damage stimulus	10	5.20833	0.000432623	200933, 7528, 23198, 151636, 10721, 8812, 11073, 9100, 545, 91801	182	208	16792	4.43576	0.301432	0.0438498	0.665107
GOTERM_BP_DIRECT	GO:0043161~proteasome-mediated ubiquitin-dependent protein catabolic process	9	4.6875	0.00163418	200933, 23198, 6049, 8452, 79718, 2932, 5711, 57092, 64795	182	203	16792	4.09051	0.742271	0.139851	2.49073
GOTERM_BP_DIRECT	GO:0042255~ribosome assembly	3	1.5625	0.00168457	9790, 83939, 55720	182	6	16792	46.1319	0.752831	0.13044	2.56659
GOTERM_BP_DIRECT	GO:0031124~mRNA 3'-end processing	5	2.60417	0.00204293	53981, 10914, 22916, 6426, 26097	182	50	16792	9.22637	0.81646	0.142831	3.10458
GOTERM_BP_DIRECT	GO:0019054~modulation by virus of host process	3	1.5625	0.00234169	3837, 3836, 3840	182	7	16792	39.5416	0.856803	0.149526	3.55097
GOTERM_BP_DIRECT	GO:0000463~maturation of LSU-rRNA from tricistronic rRNA transcript (SSU-rRNA, 5.8S rRNA, LSU-rRNA)	3	1.5625	0.00395773	23560, 55759, 23481	182	9	16792	30.7546	0.962652	0.223441	5.93241
GOTERM_BP_DIRECT	GO:0051301~cell division	11	5.72917	0.00475133	9183, 23244, 152185, 7756, 8812, 10274, 79577, 205564, 5885, 8607, 2773	182	350	16792	2.89972	0.980711	0.245739	7.08163
GOTERM_BP_DIRECT	GO:0006369~termination of RNA polymerase II transcription	5	2.60417	0.00501614	53981, 10914, 22916, 6426, 26097	182	64	16792	7.2081	0.98453	0.242645	7.46219
GOTERM_BP_DIRECT	GO:0007062~sister chromatid cohesion	6	3.125	0.00514793	9183, 23244, 25909, 7514, 10274, 5885	182	103	16792	5.37459	0.986139	0.234645	7.65102
GOTERM_BP_DIRECT	GO:0001649~osteoblast differentiation	6	3.125	0.00536172	23317, 23560, 10492, 9188, 1660, 3376	182	104	16792	5.32291	0.988401	0.230617	7.95661
GOTERM_BP_DIRECT	GO:0009168~purine ribonucleoside monophosphate biosynthetic process	3	1.5625	0.00833562	8833, 5471, 159	182	13	16792	21.2916	0.999031	0.319897	12.1105
GOTERM_BP_DIRECT	GO:0008380~RNA splicing	7	3.64583	0.00926356	1665, 9343, 10199, 23435, 22916, 10492, 6421	182	166	16792	3.89064	0.999554	0.333735	13.3703
GOTERM_BP_DIRECT	GO:0007005~mitochondrion organization	5	2.60417	0.00959283	1981, 4976, 55186, 23082, 64216	182	77	16792	5.99115	0.999661	0.329373	13.8132
GOTERM_BP_DIRECT	GO:0006366~transcription from RNA polymerase II promoter	13	6.77083	0.00981012	8880, 11198, 152518, 8812, 23435, 22916, 7707, 10274, 51193, 9015, 5885, 9188, 10153	182	513	16792	2.33807	0.999718	0.322387	14.1044
GOTERM_BP_DIRECT	GO:0006450~regulation of translational fidelity	3	1.5625	0.0110636	55699, 51520, 3376	182	15	16792	18.4527	0.999901	0.342442	15.7661
GOTERM_BP_DIRECT	GO:1904874~positive regulation of telomerase RNA localization to Cajal body	3	1.5625	0.0110636	92345, 8607, 55164	182	15	16792	18.4527	0.999901	0.342442	15.7661
GOTERM_BP_DIRECT	GO:0006397~mRNA processing	7	3.64583	0.0131017	1665, 9343, 23435, 79882, 56339, 6421, 6426	182	179	16792	3.60808	0.999982	0.378333	18.4038
GOTERM_BP_DIRECT	GO:0006281~DNA repair	8	4.16667	0.0138985	11198, 23244, 23198, 10721, 11073, 545, 8607, 51377	182	235	16792	3.14089	0.999991	0.383345	19.4139
GOTERM_BP_DIRECT	GO:0008156~negative regulation of DNA replication	3	1.5625	0.0175174	23560, 23244, 545	182	19	16792	14.568	1	0.443465	23.856
GOTERM_BP_DIRECT	GO:0075733~intracellular transport of virus	4	2.08333	0.0175676	3837, 3836, 7514, 3840	182	51	16792	7.23637	1	0.431705	23.916
GOTERM_BP_DIRECT	GO:0032481~positive regulation of type I interferon production	4	2.08333	0.0175676	170506, 55703, 1660, 5591	182	51	16792	7.23637	1	0.431705	23.916
GOTERM_BP_DIRECT	GO:0000964~mitochondrial RNA 5'-end processing	2	1.04167	0.0214423	54931, 87178	182	2	16792	92.2637	1	0.485994	28.4145
GOTERM_BP_DIRECT	GO:0006428~isoleucyl-tRNA aminoacylation	2	1.04167	0.0214423	55699, 3376	182	2	16792	92.2637	1	0.485994	28.4145
GOTERM_BP_DIRECT	GO:0000479~endonucleolytic cleavage of tricistronic rRNA transcript (SSU-rRNA, 5.8S rRNA, LSU-rRNA)	2	1.04167	0.0214423	9790, 55720	182	2	16792	92.2637	1	0.485994	28.4145
GOTERM_BP_DIRECT	GO:0006406~mRNA export from nucleus	5	2.60417	0.0230025	53981, 22916, 6426, 26097, 10772	182	100	16792	4.61319	1	0.497919	30.1545
GOTERM_BP_DIRECT	GO:0006607~NLS-bearing protein import into nucleus	3	1.5625	0.0252	3837, 3836, 3840	182	23	16792	12.0344	1	0.517901	32.5384
GOTERM_BP_DIRECT	GO:0043488~regulation of mRNA stability	5	2.60417	0.0253065	1981, 23198, 7514, 79882, 5711	182	103	16792	4.47882	1	0.507521	32.6519
GOTERM_BP_DIRECT	GO:0045815~positive regulation of gene expression, epigenetic	4	2.08333	0.0292924	84172, 9015, 23451, 9188	182	62	16792	5.9525	1	0.548436	36.7763
GOTERM_BP_DIRECT	GO:0000375~RNA splicing, via transesterification reactions	3	1.5625	0.0294661	10199, 23451, 10772	182	25	16792	11.0716	1	0.539217	36.9505
GOTERM_BP_DIRECT	GO:0097681~double-strand break repair via alternative nonhomologous end joining	2	1.04167	0.0319914	10721, 5591	182	3	16792	61.5092	1	0.558156	39.4336
GOTERM_BP_DIRECT	GO:0006302~double-strand break repair	4	2.08333	0.0343628	151636, 10721, 5885, 5591	182	66	16792	5.59174	1	0.573686	41.6818
GOTERM_BP_DIRECT	GO:0035690~cellular response to drug	4	2.08333	0.0384441	9343, 5471, 7372, 8893	182	69	16792	5.34862	1	0.604871	45.3694
GOTERM_BP_DIRECT	GO:0000466~maturation of 5.8S rRNA from tricistronic rRNA transcript (SSU-rRNA, 5.8S rRNA, LSU-rRNA)	2	1.04167	0.0424274	55759, 23481	182	4	16792	46.1319	1	0.631509	48.7571
GOTERM_BP_DIRECT	GO:0045876~positive regulation of sister chromatid cohesion	2	1.04167	0.0424274	5885, 6421	182	4	16792	46.1319	1	0.631509	48.7571
GOTERM_BP_DIRECT	GO:0006511~ubiquitin-dependent protein catabolic process	6	3.125	0.047445	9100, 6049, 8452, 23358, 51377, 80204	182	182	16792	3.04166	1	0.66347	52.7452
GOTERM_BP_DIRECT	GO:0070934~CRD-mediated mRNA stabilization	2	1.04167	0.0527515	10492, 1660	182	5	16792	36.9055	1	0.693421	56.6458
GOTERM_BP_DIRECT	GO:0009113~purine nucleobase biosynthetic process	2	1.04167	0.0527515	8833, 5471	182	5	16792	36.9055	1	0.693421	56.6458
GOTERM_BP_DIRECT	GO:2000738~positive regulation of stem cell differentiation	2	1.04167	0.0527515	11137, 2932	182	5	16792	36.9055	1	0.693421	56.6458
GOTERM_BP_DIRECT	GO:0043631~RNA polyadenylation	2	1.04167	0.0527515	10914, 87178	182	5	16792	36.9055	1	0.693421	56.6458
GOTERM_BP_DIRECT	GO:0006446~regulation of translational initiation	3	1.5625	0.0573191	4528, 1981, 22916	182	36	16792	7.68864	1	0.714842	59.7601
GOTERM_BP_DIRECT	GO:0090307~mitotic spindle assembly	3	1.5625	0.0573191	3837, 152185, 7756	182	36	16792	7.68864	1	0.714842	59.7601
GOTERM_BP_DIRECT	GO:0006890~retrograde vesicle-mediated transport, Golgi to ER	4	2.08333	0.0588063	9183, 9276, 23760, 1315	182	82	16792	4.50067	1	0.715228	60.7281
GOTERM_BP_DIRECT	GO:0007080~mitotic metaphase plate congression	3	1.5625	0.0601766	9183, 3837, 8452	182	37	16792	7.48084	1	0.714893	61.6007
GOTERM_BP_DIRECT	GO:0000055~ribosomal large subunit export from nucleus	2	1.04167	0.0629648	7514, 51068	182	6	16792	30.7546	1	0.722978	63.3205
GOTERM_BP_DIRECT	GO:0031442~positive regulation of mRNA 3'-end processing	2	1.04167	0.0629648	22916, 79577	182	6	16792	30.7546	1	0.722978	63.3205
GOTERM_BP_DIRECT	GO:0070125~mitochondrial translational elongation	4	2.08333	0.0640992	9801, 56945, 11222, 85476	182	85	16792	4.34182	1	0.721171	63.9993
GOTERM_BP_DIRECT	GO:0015031~protein transport	9	4.6875	0.0646049	1894, 23317, 9183, 25909, 8723, 55341, 51068, 26984, 55435	182	395	16792	2.10221	1	0.715867	64.2981
GOTERM_BP_DIRECT	GO:0006368~transcription elongation from RNA polymerase II promoter	4	2.08333	0.0659108	11198, 8812, 22916, 79577	182	86	16792	4.29134	1	0.715235	65.0591
GOTERM_BP_DIRECT	GO:0000492~box C/D snoRNP assembly	2	1.04167	0.0730687	54680, 8607	182	7	16792	26.3611	1	0.745235	68.9678
GOTERM_BP_DIRECT	GO:0007049~cell cycle	6	3.125	0.0859853	55787, 79577, 545, 205564, 2773, 57092	182	217	16792	2.55107	1	0.795223	75.0065
GOTERM_BP_DIRECT	GO:0006474~N-terminal protein amino acid acetylation	2	1.04167	0.0929525	60560, 80218	182	9	16792	20.5031	1	0.814546	77.7885
GOTERM_BP_DIRECT	GO:0006888~ER to Golgi vesicle-mediated transport	5	2.60417	0.0949395	9183, 9276, 8452, 1315, 26984	182	160	16792	2.88324	1	0.815049	78.5272

## Sheet: GO MF
Category	Term	Count	%	PValue	Genes	List Total	Pop Hits	Pop Total	Fold Enrichment	Bonferroni	Benjamini	FDR
GOTERM_MF_DIRECT	GO:0044822~poly(A) RNA binding	56	29.1667	2.02981e-22	8880, 9343, 11222, 51377, 6421, 9790, 11198, 1665, 64318, 9100, 10199, 87178, 79882, 64216, 79954, 10153, 55127, 23451, 23160, 1660, 1981, 85476, 84549, 8539, 26354, 5591, 4691, 7555, 6184, 27042, 170506, 92345, 51068, 55720, 23481, 54931, 23350, 10772, 3837, 55149, 2926, 9898, 22868, 10492, 8087, 26097, 23560, 4528, 7756, 23435, 84319, 22916, 56902, 9188, 23082, 6426	182	1129	16881	4.60067	6.04882e-20	6.04882e-20	2.70967e-19
GOTERM_MF_DIRECT	GO:0003723~RNA binding	22	11.4583	4.36452e-07	8880, 53981, 10056, 7528, 7514, 11222, 92345, 2926, 10492, 23481, 8087, 51095, 10914, 23350, 25917, 1981, 23435, 87178, 22916, 4691, 6426, 10772	182	547	16881	3.73046	0.000130054	6.50293e-05	0.000582636
GOTERM_MF_DIRECT	GO:0005515~protein binding	125	65.1042	4.48278e-06	8880, 9343, 10342, 1315, 159, 51377, 6421, 87178, 79882, 84343, 9657, 1894, 55759, 79718, 23451, 6885, 80232, 23317, 1981, 10914, 10721, 80218, 116150, 545, 8723, 85476, 8539, 201562, 26354, 4691, 26984, 7555, 56922, 6184, 170506, 54680, 7514, 92345, 51193, 205564, 55164, 23481, 3840, 54931, 23198, 55669, 10274, 55003, 83732, 7528, 152185, 3837, 3836, 6814, 79577, 9898, 10492, 2773, 80204, 23186,…	182	8785	16881	1.31976	0.00133498	0.000445192	0.00598408
GOTERM_MF_DIRECT	GO:0000049~tRNA binding	7	3.64583	1.68754e-05	51095, 25917, 5917, 55699, 83939, 3376, 91801	182	51	16881	12.7308	0.00501629	0.00125644	0.0225253
GOTERM_MF_DIRECT	GO:0003924~GTPase activity	12	6.25	4.57918e-05	23560, 9790, 4528, 9343, 4976, 55669, 29083, 85476, 55341, 26354, 2773, 55720	182	234	16881	4.75655	0.0135536	0.00272553	0.0611119
GOTERM_MF_DIRECT	GO:0005524~ATP binding	34	17.7083	4.99763e-05	84451, 170506, 5917, 2932, 5378, 5062, 9790, 8833, 1665, 6259, 83732, 10056, 5096, 55149, 27032, 55699, 7155, 51520, 8607, 6885, 1660, 3376, 79876, 6059, 51095, 10914, 10721, 545, 9943, 4144, 9188, 5591, 2058, 56922	182	1495	16881	2.10943	0.0147829	0.00247914	0.0666947
GOTERM_MF_DIRECT	GO:0005525~GTP binding	14	7.29167	0.000263151	9343, 159, 200894, 55720, 2773, 9790, 23560, 4528, 4976, 55669, 29083, 55341, 85476, 26354	182	384	16881	3.38161	0.0754327	0.0111417	0.350721
GOTERM_MF_DIRECT	GO:0000166~nucleotide binding	12	6.25	0.00135076	23350, 23435, 22916, 2926, 55149, 10492, 23082, 4691, 6421, 91801, 6426, 10772	182	348	16881	3.19837	0.331553	0.0491033	1.78822
GOTERM_MF_DIRECT	GO:0034511~U3 snoRNA binding	3	1.5625	0.0016671	9790, 27042, 55720	182	6	16881	46.3764	0.391775	0.0537473	2.20271
GOTERM_MF_DIRECT	GO:0003729~mRNA binding	7	3.64583	0.00228871	22916, 2926, 83939, 23451, 56339, 8087, 6426	182	125	16881	5.19415	0.494809	0.0660028	3.01249
GOTERM_MF_DIRECT	GO:0002161~aminoacyl-tRNA editing activity	3	1.5625	0.00486201	55699, 51520, 3376	182	10	16881	27.8258	0.765995	0.123692	6.29917
GOTERM_MF_DIRECT	GO:0030515~snoRNA binding	3	1.5625	0.0210042	55127, 55813, 9188	182	21	16881	13.2504	0.998211	0.409721	24.6766
GOTERM_MF_DIRECT	GO:0004822~isoleucine-tRNA ligase activity	2	1.04167	0.0213299	55699, 3376	182	2	16881	92.7527	0.99838	0.389964	25.0105
GOTERM_MF_DIRECT	GO:0000287~magnesium ion binding	7	3.64583	0.0228059	10056, 10914, 4976, 55149, 9943, 159, 6885	182	204	16881	3.18269	0.998967	0.388023	26.5063
GOTERM_MF_DIRECT	GO:0003743~translation initiation factor activity	4	2.08333	0.0277155	4528, 1981, 83939, 8893	182	61	16881	6.08215	0.99977	0.42787	31.2855
GOTERM_MF_DIRECT	GO:0032549~ribonucleoside binding	2	1.04167	0.0318245	84172, 55703	182	3	16881	61.8352	0.999935	0.452487	35.0625
GOTERM_MF_DIRECT	GO:0004004~ATP-dependent RNA helicase activity	4	2.08333	0.0326177	170506, 1665, 9188, 1660	182	65	16881	5.70786	0.999949	0.44083	35.7691
GOTERM_MF_DIRECT	GO:0008139~nuclear localization sequence binding	3	1.5625	0.0360096	3837, 3836, 3840	182	28	16881	9.93779	0.999982	0.455103	38.7113
GOTERM_MF_DIRECT	GO:0050733~RS domain binding	2	1.04167	0.0626417	6426, 10772	182	6	16881	30.9176	1	0.637455	57.8345
GOTERM_MF_DIRECT	GO:0002151~G-quadruplex RNA binding	2	1.04167	0.0626417	170506, 8087	182	6	16881	30.9176	1	0.637455	57.8345
GOTERM_MF_DIRECT	GO:0003676~nucleic acid binding	17	8.85417	0.0640653	7528, 170506, 7707, 51193, 10492, 27107, 1660, 6421, 23350, 23435, 84549, 23082, 4691, 7555, 6426, 10772, 91801	182	985	16881	1.60081	1	0.627129	58.6814
GOTERM_MF_DIRECT	GO:0019843~rRNA binding	3	1.5625	0.0684005	27042, 22868, 9188	182	40	16881	6.95646	1	0.634112	61.1645
GOTERM_MF_DIRECT	GO:0044212~transcription regulatory region DNA binding	6	3.125	0.0795643	23186, 7528, 170506, 79718, 51193, 6421	182	213	16881	2.61275	1	0.674707	66.9376
GOTERM_MF_DIRECT	GO:0004652~polynucleotide adenylyltransferase activity	2	1.04167	0.0826425	10914, 55149	182	8	16881	23.1882	1	0.672938	68.3835

## Sheet: GO CC
Category	Term	Count	%	PValue	Genes	List Total	Pop Hits	Pop Total	Fold Enrichment	Bonferroni	Benjamini	FDR
GOTERM_CC_DIRECT	GO:0005654~nucleoplasm	79	41.1458	5.36877e-19	8880, 151636, 9343, 5917, 7707, 5062, 6421, 11198, 9790, 9100, 10199, 55813, 79882, 84172, 5885, 10440, 9657, 53981, 55127, 55759, 79718, 23451, 23160, 56339, 80232, 1660, 51095, 10914, 4976, 7342, 10721, 8452, 545, 55703, 9015, 8539, 26354, 4691, 5591, 27042, 11073, 7514, 51193, 205564, 51068, 5711, 55720, 55164, 23481, 3840, 54931, 25909, 23350, 8812, 6049, 10274, 10772, 55003, 83732, 23244, 38…	185	2784	18224	2.79531	1.26166e-16	1.26166e-16	6.90662e-16
GOTERM_CC_DIRECT	GO:0005730~nucleolus	37	19.2708	2.37157e-13	27042, 7514, 205564, 51068, 55720, 55164, 23481, 9790, 1665, 64318, 10199, 55813, 79882, 84172, 11137, 79954, 55003, 55127, 55759, 55573, 7155, 79871, 9816, 23160, 1660, 8087, 80204, 26097, 23560, 25917, 7756, 84549, 56902, 26354, 9188, 4691, 5591	185	857	18224	4.25298	5.57288e-11	2.78644e-11	3.05067e-10
GOTERM_CC_DIRECT	GO:0005694~chromosome	10	5.20833	1.17121e-06	11198, 23244, 10721, 10199, 11073, 10274, 545, 5885, 23481, 80204	185	105	18224	9.38172	0.000275195	9.17402e-05	0.00150668
GOTERM_CC_DIRECT	GO:0005829~cytosol	60	31.25	3.7387e-06	6120, 55787, 151636, 10342, 5917, 1315, 159, 51377, 5062, 55435, 8833, 5885, 51134, 9657, 1894, 10056, 22880, 55699, 51520, 6885, 1660, 1981, 8452, 55703, 5591, 7555, 2058, 56922, 170506, 7514, 2932, 5711, 55164, 55720, 3840, 25909, 23198, 10274, 7372, 8893, 10772, 83732, 23244, 3837, 5096, 3836, 6814, 9276, 7155, 3376, 79876, 9183, 5471, 22916, 55341, 4144, 56902, 64422, 55347, 91801	185	3315	18224	1.78295	0.000878211	0.000219625	0.00480952
GOTERM_CC_DIRECT	GO:0005634~nucleus	84	43.75	6.59947e-06	8880, 151636, 5378, 51377, 6421, 28976, 11198, 9790, 1665, 64318, 9100, 6259, 79882, 84172, 10153, 1894, 55127, 22880, 79718, 51520, 23451, 6885, 56339, 1660, 10914, 1981, 7342, 8452, 9015, 8539, 26354, 4691, 114112, 7555, 9801, 152518, 27042, 170506, 11073, 7514, 92345, 2932, 51193, 205564, 51068, 55720, 23481, 25909, 23198, 23350, 8812, 6049, 10274, 7372, 11137, 8893, 57092, 10772, 23244, 7528,…	185	5415	18224	1.5281	0.00154968	0.000310128	0.00848951
GOTERM_CC_DIRECT	GO:0005737~cytoplasm	78	40.625	8.15646e-05	151636, 9343, 10342, 5917, 83939, 1315, 159, 5062, 6421, 8833, 1665, 9100, 6259, 87178, 79882, 84172, 1894, 10056, 22880, 55699, 51520, 6885, 80232, 1660, 56954, 54995, 23317, 6059, 10914, 1981, 4976, 7342, 80218, 8723, 8539, 2058, 170506, 11073, 7514, 92345, 1371, 2932, 51068, 23358, 55164, 23481, 6049, 7372, 8893, 10772, 7528, 152185, 3837, 3836, 79577, 2926, 7155, 55573, 9898, 79871, 8607, 277…	185	5222	18224	1.4714	0.0189859	0.00318965	0.104877
GOTERM_CC_DIRECT	GO:0016607~nuclear speck	10	5.20833	0.000209579	23198, 9343, 64318, 23435, 79882, 23451, 56339, 6426, 26097, 10772	185	201	18224	4.9009	0.0480628	0.0070119	0.269276
GOTERM_CC_DIRECT	GO:0016020~membrane	40	20.8333	0.000299379	152518, 6184, 9343, 5917, 7514, 1315, 51068, 23481, 6259, 87178, 5885, 9950, 10056, 53981, 55127, 3837, 27032, 8607, 10492, 2773, 1660, 3376, 8087, 23560, 9183, 23317, 6059, 1981, 55631, 4976, 8452, 8723, 55341, 8539, 26354, 9188, 26984, 4691, 5591, 2058	185	2200	18224	1.79106	0.067946	0.008757	0.38445
GOTERM_CC_DIRECT	GO:0005739~mitochondrion	28	14.5833	0.000395877	5917, 56945, 1371, 2932, 55186, 28976, 54931, 55669, 87178, 29083, 10440, 64216, 55127, 5096, 55149, 2926, 55699, 22868, 56954, 54995, 6059, 51095, 4528, 4976, 85476, 114112, 55347, 56922	185	1331	18224	2.0723	0.0888515	0.0102856	0.508078
GOTERM_CC_DIRECT	GO:0030529~intracellular ribonucleoprotein complex	7	3.64583	0.0025974	9343, 7514, 2932, 10492, 1660, 4691, 2058	185	136	18224	5.07027	0.457292	0.0592881	3.2904
GOTERM_CC_DIRECT	GO:0035770~ribonucleoprotein granule	3	1.5625	0.00432585	2926, 22868, 8087	185	10	18224	29.5524	0.638965	0.0884568	5.42436
GOTERM_CC_DIRECT	GO:0032040~small-subunit processome	4	2.08333	0.00522658	27042, 55127, 10199, 55813	185	35	18224	11.2581	0.708136	0.0975322	6.51912
GOTERM_CC_DIRECT	GO:0030686~90S preribosome	3	1.5625	0.00525217	9790, 55127, 84319	185	11	18224	26.8658	0.709895	0.0908028	6.55005
GOTERM_CC_DIRECT	GO:0000776~kinetochore	5	2.60417	0.00914936	9183, 7756, 7514, 23160, 23219	185	81	18224	6.08075	0.884674	0.142973	11.152
GOTERM_CC_DIRECT	GO:0031011~Ino80 complex	3	1.5625	0.00976467	7528, 8607, 51377	185	15	18224	19.7016	0.900338	0.142498	11.8592
GOTERM_CC_DIRECT	GO:0042645~mitochondrial nucleoid	4	2.08333	0.0105287	54931, 2926, 22868, 64216	185	45	18224	8.75628	0.916872	0.143979	12.7301
GOTERM_CC_DIRECT	GO:0000785~chromatin	5	2.60417	0.0126215	23244, 25909, 10274, 5885, 6421	185	89	18224	5.53416	0.949457	0.161034	15.0751
GOTERM_CC_DIRECT	GO:0015030~Cajal body	4	2.08333	0.014788	9343, 7514, 55341, 55164	185	51	18224	7.72613	0.969837	0.176759	17.4412
GOTERM_CC_DIRECT	GO:0005759~mitochondrial matrix	9	4.6875	0.0182915	6059, 51095, 54931, 5096, 55699, 85476, 64216, 55347, 56922	185	327	18224	2.71123	0.986941	0.20414	21.1394
GOTERM_CC_DIRECT	GO:0000775~chromosome, centromeric region	4	2.08333	0.0198878	9183, 23244, 10274, 5885	185	57	18224	6.91285	0.991091	0.210248	22.7731
GOTERM_CC_DIRECT	GO:0031965~nuclear membrane	7	3.64583	0.0289732	23560, 9801, 55787, 25909, 3837, 7514, 6049	185	229	18224	3.01116	0.999002	0.280367	31.4927
GOTERM_CC_DIRECT	GO:0030687~preribosome, large subunit precursor	3	1.5625	0.0344363	55759, 84549, 23481	185	29	18224	10.1905	0.999735	0.312247	36.2889
GOTERM_CC_DIRECT	GO:0005643~nuclear pore	4	2.08333	0.0363563	25909, 3837, 3836, 3840	185	72	18224	5.47267	0.999834	0.315035	37.8996
GOTERM_CC_DIRECT	GO:0005758~mitochondrial intermembrane space	4	2.08333	0.0389497	4976, 87178, 1371, 57486	185	74	18224	5.32476	0.999912	0.322272	40.0156
GOTERM_CC_DIRECT	GO:0070545~PeBoW complex	2	1.04167	0.039782	55759, 23481	185	4	18224	49.2541	0.999928	0.317227	40.6804
GOTERM_CC_DIRECT	GO:0097452~GAIT complex	2	1.04167	0.039782	10492, 2058	185	4	18224	49.2541	0.999928	0.317227	40.6804
GOTERM_CC_DIRECT	GO:0017101~aminoacyl-tRNA synthetase multienzyme complex	2	1.04167	0.039782	5917, 2058	185	4	18224	49.2541	0.999928	0.317227	40.6804
GOTERM_CC_DIRECT	GO:0005844~polysome	3	1.5625	0.0562335	60560, 1981, 8087	185	38	18224	7.77696	0.999999	0.407328	52.5051
GOTERM_CC_DIRECT	GO:0043231~intracellular membrane-bounded organelle	11	5.72917	0.057139	23317, 7514, 6049, 55149, 205564, 9015, 84549, 1315, 8607, 79876, 26097	185	558	18224	1.94192	0.999999	0.400761	53.088
GOTERM_CC_DIRECT	GO:0000777~condensed chromosome kinetochore	4	2.08333	0.0580018	9183, 25909, 7756, 23219	185	87	18224	4.52911	0.999999	0.394372	53.6372
GOTERM_CC_DIRECT	GO:0070937~CRD-mediated mRNA stability complex	2	1.04167	0.0590787	10492, 1660	185	6	18224	32.836	0.999999	0.389493	54.3145
GOTERM_CC_DIRECT	GO:0071013~catalytic step 2 spliceosome	4	2.08333	0.0663031	9343, 10492, 23451, 6426	185	92	18224	4.28296	1	0.415731	58.6271
GOTERM_CC_DIRECT	GO:0005813~centrosome	9	4.6875	0.0677918	64770, 152185, 11073, 2932, 23160, 2773, 1660, 56954, 9657	185	426	18224	2.08116	1	0.412662	59.4677
GOTERM_CC_DIRECT	GO:0030133~transport vesicle	4	2.08333	0.0715307	9276, 1315, 55435, 9950	185	95	18224	4.14771	1	0.42018	61.51
GOTERM_CC_DIRECT	GO:0016363~nuclear matrix	4	2.08333	0.0751157	25909, 7528, 8607, 6421	185	97	18224	4.06219	1	0.426542	63.3787
GOTERM_CC_DIRECT	GO:0005743~mitochondrial inner membrane	9	4.6875	0.0791963	9801, 4976, 56945, 11222, 1371, 55186, 10440, 28976, 56922	185	441	18224	2.01037	1	0.434632	65.4037
GOTERM_CC_DIRECT	GO:0005794~Golgi apparatus	14	7.29167	0.0980311	11073, 7707, 27032, 1315, 8607, 2773, 55435, 23560, 8452, 114885, 545, 11137, 51134, 9950	185	863	18224	1.59805	1	0.4998	73.4805

## Sheet: KEGG pathway
Category	Term	Count	%	PValue	Genes	List Total	Pop Hits	Pop Total	Fold Enrichment	Bonferroni	Benjamini	FDR
KEGG_PATHWAY	hsa03008:Ribosome biogenesis in eukaryotes	11	5.72917	1.74843e-08	83732, 23560, 9790, 55127, 10199, 7514, 55813, 55341, 51068, 23160, 26354	73	87	6879	11.9145	2.29045e-06	2.29045e-06	2.03891e-05
KEGG_PATHWAY	hsa00970:Aminoacyl-tRNA biosynthesis	6	3.125	0.00059424	10056, 5917, 55699, 51520, 3376, 2058	73	66	6879	8.56663	0.0749141	0.0381861	0.690775
KEGG_PATHWAY	hsa03013:RNA transport	8	4.16667	0.00202874	51095, 1981, 3837, 7514, 22916, 51068, 8893, 8087	73	172	6879	4.38292	0.233588	0.0848602	2.34038
KEGG_PATHWAY	hsa03040:Spliceosome	7	3.64583	0.0025641	23350, 1665, 9343, 22916, 23451, 6426, 10772	73	133	6879	4.95963	0.285611	0.0806441	2.94955
KEGG_PATHWAY	hsa00230:Purine metabolism	6	3.125	0.0365709	8833, 5471, 87178, 84172, 55703, 159	73	176	6879	3.21248	0.992407	0.623229	35.2386
KEGG_PATHWAY	hsa04110:Cell cycle	5	2.60417	0.0404621	10274, 545, 2932, 5885, 5591	73	124	6879	3.79971	0.995532	0.594158	38.224
KEGG_PATHWAY	hsa00250:Alanine, aspartate and glutamate metabolism	3	1.5625	0.0514906	5471, 159, 56954	73	35	6879	8.0771	0.999017	0.628165	46.0149
KEGG_PATHWAY	hsa00240:Pyrimidine metabolism	4	2.08333	0.0887648	87178, 7372, 84172, 55703	73	101	6879	3.732	0.999995	0.781752	66.1751

## Sheet: Cell cycles - kinase activity
545	ATR	ATR serine/threonine kinase(ATR)
2932	GSK3B	glycogen synthase kinase 3 beta(GSK3B)
5062	PAK2	p21 (RAC1) activated kinase 2(PAK2)
5591	PRKDC	protein kinase, DNA-activated, catalytic polypeptide(PRKDC)
6259	RYK	receptor-like tyrosine kinase(RYK)
22868	FASTKD2	FAST kinase domains 2(FASTKD2)
6885	MAP3K7	mitogen-activated protein kinase kinase kinase 7(MAP3K7)
5885	RAD21	RAD21 cohesin complex component(RAD21)
10274	STAG1	stromal antigen 1(STAG1)
84451	MLK4	mixed lineage kinase 4(MLK4)
